# Supplementary material for: Pan-cancer experimental characteristic of human transcriptional patterns connected with telomerase reverse transcriptase (TERT) gene expression status
Source: Front Genet. 2024 May 27;15:1401100. doi: 10.3389/fgene.2024.1401100 (PMC11163056; doi:10.3389/fgene.2024.1401100)
Supplement: Supplementary file 1 [file DataSheet1.ZIP › Supplementary_Table1.xlsx]

## Sheet: Sheet1
Gene ID	TERT correlation coefficient	p_val	p_adj
MYBL2	0.574112	3.8599e-92	1.35579e-87
CENPM	0.567221	1.6535e-89	2.90396e-85
DDX39A	0.548571	1.09064e-82	1.27696e-78
E2F2	0.537835	5.92042e-79	5.19887e-75
FEN1	0.533199	2.20637e-77	1.54998e-73
FANCA	0.526944	2.66462e-75	1.55991e-71
HASPIN	0.525056	1.11061e-74	5.57286e-71
AURKB	0.524487	1.70365e-74	7.48011e-71
CDT1	0.523906	2.63775e-74	1.02946e-70
ORC1	0.521836	1.24089e-73	4.35862e-70
MCM7	0.517216	3.78429e-72	1.20839e-68
KNTC1	0.512962	8.4121e-71	2.46229e-67
PIF1	0.511792	1.95895e-70	5.29293e-67
FANCD2	0.510766	4.10013e-70	1.02869e-66
CYBRD1	-0.510163	6.31891e-70	1.47968e-66
NOP56	0.506834	6.78765e-69	1.4901e-65
SRSF2	0.506297	9.93164e-69	2.05205e-65
WDR62	0.50463	3.22169e-68	6.28677e-65
CDC45	0.503987	5.06314e-68	9.36014e-65
ESPL1	0.503736	6.0395e-68	1.06069e-64
KIFC1	0.500235	6.95399e-67	1.16314e-63
TROAP	0.498893	1.7605e-66	2.8108e-63
LMNB2	0.493025	9.75084e-65	1.48912e-61
UBE2S	0.492337	1.55324e-64	2.27323e-61
GTSE1	0.48875	1.72973e-63	2.43027e-60
CDC6	0.488382	2.211e-63	2.98698e-60
RECQL4	0.488166	2.55394e-63	3.32249e-60
CHAF1A	0.487272	4.63253e-63	5.81135e-60
MKI67	0.485337	1.66925e-62	2.02181e-59
E2F1	0.484956	2.14674e-62	2.47409e-59
POC1A	0.48493	2.18354e-62	2.47409e-59
TACC3	0.48472	2.50829e-62	2.75324e-59
STX12	-0.484427	3.04101e-62	3.23683e-59
URB2	0.483077	7.38328e-62	7.62758e-59
CDCA5	0.482019	1.47524e-61	1.4805e-58
BUB1	0.48167	1.85251e-61	1.71235e-58
POLE	0.481698	1.81978e-61	1.71235e-58
RBM43	-0.481709	1.806e-61	1.71235e-58
EZH2	0.480904	3.0516e-61	2.70499e-58
MOCS2	-0.48089	3.08042e-61	2.70499e-58
MCM5	0.480298	4.52548e-61	3.87701e-58
TEDC2	0.479397	8.11637e-61	6.7878e-58
PKMYT1	0.476272	6.07909e-60	4.96577e-57
BUB1B	0.475701	8.76229e-60	6.9949e-57
ZBED4	0.474002	2.59009e-59	2.02171e-56
KIF15	0.473953	2.67105e-59	2.03958e-56
DDX12P	0.473671	3.19612e-59	2.38859e-56
TONSL	0.472891	5.24265e-59	3.83642e-56
FANCI	0.472538	6.55713e-59	4.70039e-56
TDP1	0.471358	1.38208e-58	9.7091e-56
MCM2	0.470083	3.08164e-58	2.12241e-55
RNASEH2A	0.469794	3.696e-58	2.49658e-55
SPC24	0.469274	5.11989e-58	3.39314e-55
SNHG1	0.469219	5.29635e-58	3.44508e-55
NCAPH	0.468531	8.14433e-58	5.20126e-55
CDCA3	0.468086	1.07513e-57	6.74355e-55
CDC20	0.467352	1.69931e-57	1.04716e-54
DNMT1	0.466768	2.44242e-57	1.45407e-54
RBMS3	-0.466795	2.40231e-57	1.45407e-54
NCAPD3	0.465954	4.04706e-57	2.36921e-54
PRKAR1A	-0.465898	4.18864e-57	2.4119e-54
ARHGAP29	-0.465721	4.67513e-57	2.56584e-54
MTFR2	0.465743	4.60976e-57	2.56584e-54
PURA	-0.465728	4.65272e-57	2.56584e-54
FANCG	0.465651	4.88223e-57	2.63828e-54
MCM6	0.465447	5.53778e-57	2.94719e-54
TBRG4	0.46507	6.99103e-57	3.66507e-54
POLQ	0.464621	9.21943e-57	4.76224e-54
EXO1	0.463164	2.25937e-56	1.14165e-53
RAD51	0.463153	2.27518e-56	1.14165e-53
AR	-0.462068	4.42237e-56	2.18783e-53
MAGI2-AS3	-0.461567	6.00322e-56	2.92865e-53
KIF18B	0.461214	7.44869e-56	3.58404e-53
CDC25A	0.46049	1.15717e-55	5.49264e-53
MCM8	0.460054	1.50836e-55	7.06415e-53
TICRR	0.458539	3.77651e-55	1.74539e-52
CDCA8	0.458053	5.06571e-55	2.31082e-52
CHEK2	0.45793	5.45573e-55	2.45683e-52
BLM	0.457703	6.25489e-55	2.78105e-52
LMNB1	0.457678	6.34953e-55	2.78784e-52
LEPROT	-0.456942	9.89044e-55	4.28891e-52
DBF4	0.456473	1.31061e-54	5.61407e-52
NCAPD2	0.456094	1.64458e-54	6.95973e-52
HJURP	0.454169	5.1943e-54	2.17202e-51
NOP58	0.453949	5.92328e-54	2.44771e-51
DTL	0.453822	6.38703e-54	2.60866e-51
DEPDC1B	0.453461	7.91445e-54	3.19534e-51
TIMELESS	0.453393	8.24388e-54	3.29053e-51
TCF3	0.45321	9.18829e-54	3.62628e-51
POLD1	0.452723	1.22637e-53	4.78624e-51
NDFIP1	-0.451725	2.21433e-53	8.54709e-51
POLA2	0.451585	2.40432e-53	9.17955e-51
ALYREF	0.451547	2.4588e-53	9.28659e-51
UHRF1	0.45023	5.34388e-53	1.99685e-50
GNL3	0.449608	7.69721e-53	2.84594e-50
HMBS	0.449181	9.88729e-53	3.61761e-50
DSN1	0.449149	1.00774e-52	3.64917e-50
VRK1	0.4485	1.47279e-52	5.27874e-50
LSM7	0.448441	1.52435e-52	5.40836e-50
CDC25C	0.448356	1.60231e-52	5.62812e-50
KIF2C	0.448244	1.71025e-52	5.94779e-50
PLSCR4	-0.447576	2.52533e-52	8.69629e-50
CHEK1	0.447325	2.92327e-52	9.96891e-50
ASF1B	0.446925	3.68832e-52	1.24569e-49
MCM10	0.446791	3.98643e-52	1.33356e-49
ORC6	0.446371	5.08955e-52	1.68651e-49
TIMP3	-0.445189	1.00869e-51	3.31124e-49
LIMCH1	-0.445033	1.10392e-51	3.5903e-49
TCOF1	0.444757	1.29477e-51	4.17237e-49
RRM2	0.44399	2.01443e-51	6.43246e-49
APBB2	-0.4434	2.82847e-51	8.95044e-49
HEG1	-0.442555	4.59484e-51	1.44101e-48
BRCA2	0.442239	5.5035e-51	1.71071e-48
ASPM	0.44149	8.44817e-51	2.603e-48
SLC7A5P1	0.441449	8.6491e-51	2.64174e-48
ZWINT	0.440565	1.43085e-50	4.33263e-48
TTF2	0.439276	2.97592e-50	8.93413e-48
TYMS	0.437969	6.2302e-50	1.85454e-47
CLU	-0.437904	6.46277e-50	1.89171e-47
SNHG17	0.437919	6.40892e-50	1.89171e-47
RBMS2	-0.437265	9.26732e-50	2.6902e-47
CENPA	0.436115	1.76841e-49	5.09142e-47
IMPDH1	0.43597	1.91724e-49	5.47505e-47
ZMYND19	0.4358	2.10899e-49	5.97406e-47
SNRPB	0.435322	2.75682e-49	7.74665e-47
FOXM1	0.433038	9.83848e-49	2.74267e-46
KNL1	0.432509	1.31927e-48	3.64877e-46
EME1	0.432382	1.4159e-48	3.88544e-46
PIMREG	0.432311	1.47188e-48	4.00774e-46
TRAIP	0.432282	1.49615e-48	4.04247e-46
RAD54L	0.432247	1.5253e-48	4.0898e-46
E2F8	0.431762	1.9947e-48	5.30788e-46
SKA1	0.431563	2.22604e-48	5.87891e-46
ZNF296	0.431378	2.46607e-48	6.46424e-46
NDC80	0.431124	2.83715e-48	7.38185e-46
NUP205	0.43096	3.10459e-48	8.01828e-46
BIRC5	0.430706	3.57128e-48	9.15629e-46
HPDL	0.430099	4.98799e-48	1.26959e-45
CCNB2	0.430027	5.1891e-48	1.31127e-45
DLGAP5	0.429399	7.32262e-48	1.83719e-45
CGNL1	-0.429243	7.97934e-48	1.98776e-45
VSTM4	-0.428919	9.5262e-48	2.35639e-45
PTPN21	-0.428651	1.10293e-47	2.70911e-45
IGIP	-0.428613	1.1263e-47	2.7473e-45
NCAPG	0.428516	1.18759e-47	2.87683e-45
TOPBP1	0.428232	1.38708e-47	3.33707e-45
MCM3	0.428106	1.48554e-47	3.54964e-45
HAUS8	0.427404	2.17834e-47	5.16987e-45
SDC2	-0.427135	2.52254e-47	5.94659e-45
SHCBP1	0.427017	2.6895e-47	6.29791e-45
EXOSC2	0.426914	2.8441e-47	6.61583e-45
DTYMK	0.426728	3.1471e-47	7.2725e-45
DDX11	0.42661	3.35493e-47	7.70209e-45
CCNE1	0.426364	3.83487e-47	8.74674e-45
DIAPH3	0.425925	4.86642e-47	1.10279e-44
MIR100HG	-0.425544	5.98075e-47	1.34663e-44
LINC00472	-0.425449	6.29523e-47	1.40841e-44
GEMIN7	0.424379	1.1222e-46	2.49477e-44
CLSPN	0.423724	1.59692e-46	3.52779e-44
INCENP	0.423564	1.73979e-46	3.81939e-44
PRC1	0.423223	2.09032e-46	4.5604e-44
BYSL	0.422651	2.84108e-46	6.16006e-44
ZNF641	-0.422447	3.16915e-46	6.82923e-44
RNF180	-0.422393	3.26092e-46	6.98412e-44
DHX9	0.422251	3.51953e-46	7.49234e-44
ETFBKMT	-0.422202	3.61209e-46	7.64304e-44
SASH1	-0.421965	4.09998e-46	8.62347e-44
NUSAP1	0.421598	4.9893e-46	1.04244e-43
RPS19	0.421588	5.01556e-46	1.04244e-43
SGCD	-0.421102	6.50147e-46	1.34332e-43
HMMR	0.420784	7.7024e-46	1.58215e-43
FANCE	0.420635	8.33746e-46	1.70263e-43
GINS2	0.419273	1.71891e-45	3.48998e-43
PLK1	0.418906	2.0868e-45	4.21258e-43
DHX37	0.418802	2.20574e-45	4.42723e-43
RFC4	0.418788	2.22162e-45	4.43378e-43
ZNF367	0.418253	2.94869e-45	5.85156e-43
TPX2	0.417991	3.38561e-45	6.68087e-43
RGS5	-0.417621	4.11329e-45	8.07147e-43
F8	-0.417348	4.74956e-45	9.21704e-43
IQCK	-0.417355	4.73385e-45	9.21704e-43
DNAL1	-0.417082	5.4642e-45	1.05456e-42
NUF2	0.416839	6.20916e-45	1.19179e-42
PDCD11	0.416782	6.39933e-45	1.22161e-42
FZD4	-0.416761	6.46895e-45	1.22823e-42
CKS2	0.416669	6.78935e-45	1.28213e-42
OIP5	0.416113	9.08804e-45	1.70705e-42
ACSS3	-0.416029	9.49712e-45	1.7744e-42
LRR1	0.415964	9.82498e-45	1.82594e-42
SERINC1	-0.415809	1.06568e-44	1.9701e-42
CCT7	0.4157	1.12821e-44	2.07478e-42
GRAMD2B	-0.415642	1.16293e-44	2.12749e-42
CENPU	0.415325	1.37276e-44	2.49836e-42
SLC7A2	-0.415122	1.52679e-44	2.76436e-42
EIF3B	0.415017	1.61305e-44	2.90556e-42
FBXO5	0.414775	1.83004e-44	3.2796e-42
CHTF18	0.414696	1.90685e-44	3.3999e-42
PLK4	0.41465	1.95324e-44	3.46503e-42
WDFY3-AS2	-0.414524	2.08568e-44	3.68138e-42
RAPH1	-0.413559	3.44662e-44	6.05312e-42
WWC2	-0.413289	3.96693e-44	6.93225e-42
CCDC134	0.413137	4.29296e-44	7.46487e-42
PRICKLE2	-0.413016	4.57099e-44	7.87039e-42
RAD51AP1	0.413024	4.55169e-44	7.87039e-42
KPNA2	0.412872	4.92598e-44	8.44025e-42
CIP2A	0.41286	4.95489e-44	8.44856e-42
NFIC	-0.412388	6.32937e-44	1.07401e-41
GPX3	-0.412039	7.58086e-44	1.28018e-41
RPLP0	0.411948	7.94613e-44	1.33544e-41
PYGO1	-0.411889	8.19066e-44	1.36999e-41
HMGB2	0.411005	1.29246e-43	2.14435e-41
TOP2A	0.411003	1.29424e-43	2.14435e-41
UBE2C	0.410927	1.34566e-43	2.21908e-41
ENPP1	-0.410847	1.40256e-43	2.30211e-41
KIF11	0.410727	1.49171e-43	2.43704e-41
PLPP3	-0.410485	1.68905e-43	2.74667e-41
CDKN3	0.410136	2.02092e-43	3.27119e-41
CTPS1	0.41003	2.13434e-43	3.43893e-41
RAVER1	0.409932	2.2451e-43	3.60088e-41
AUNIP	0.409735	2.48387e-43	3.94397e-41
KIF14	0.409719	2.50393e-43	3.94397e-41
MAD2L1	0.409726	2.49491e-43	3.94397e-41
WDR76	0.409741	2.47536e-43	3.94397e-41
THOP1	0.409569	2.70419e-43	4.24039e-41
KIF4A	0.408827	3.95391e-43	6.1725e-41
ZNF25	-0.408793	4.02302e-43	6.2526e-41
LDB2	-0.408467	4.75418e-43	7.35642e-41
GRK6	0.40838	4.96863e-43	7.65452e-41
BRIP1	0.408259	5.28495e-43	8.10628e-41
ATAD5	0.408235	5.35179e-43	8.17312e-41
LCA5	-0.408149	5.59034e-43	8.46382e-41
NFIA	-0.408156	5.57011e-43	8.46382e-41
STIL	0.407533	7.65444e-43	1.15392e-40
EXOSC5	0.407366	8.334e-43	1.25099e-40
KIF18A	0.407282	8.69435e-43	1.29953e-40
CKAP2L	0.407013	9.97098e-43	1.48403e-40
KIF20A	0.406586	1.23857e-42	1.83564e-40
CCNF	0.406407	1.35668e-42	2.00225e-40
RIOK1	0.406256	1.46419e-42	2.15186e-40
MTA2	0.406142	1.55163e-42	2.27087e-40
PTPRM	-0.405793	1.85126e-42	2.69815e-40
HSPA12A	-0.405681	1.95946e-42	2.84405e-40
CCNB1	0.404929	2.86582e-42	4.14246e-40
MELK	0.404834	3.00603e-42	4.32733e-40
UCK2	0.404677	3.2534e-42	4.66432e-40
SPC25	0.404556	3.45817e-42	4.93773e-40
PCNA	0.404458	3.63406e-42	5.16788e-40
CCDC88C	0.404434	3.67741e-42	5.20842e-40
MIR7111	0.404405	3.73122e-42	5.26342e-40
ZFPM2	-0.404172	4.1963e-42	5.89581e-40
KCNAB1	-0.404045	4.47422e-42	6.26123e-40
MPDZ	-0.403873	4.87714e-42	6.798e-40
GART	0.40351	5.85276e-42	8.12562e-40
TRIM28	0.403451	6.03125e-42	8.34045e-40
XRCC3	0.402781	8.43701e-42	1.16216e-39
DPH2	0.402507	9.68011e-42	1.32818e-39
SGO1	0.402384	1.02962e-41	1.40721e-39
CMYA5	-0.402123	1.17286e-41	1.59677e-39
XRCC2	0.401767	1.40153e-41	1.90073e-39
NOP2	0.401654	1.48259e-41	2.00293e-39
LIFR	-0.401644	1.49014e-41	2.0054e-39
LIG1	0.401369	1.70954e-41	2.2919e-39
UBE2T	0.401236	1.82618e-41	2.43895e-39
MCM4	0.401005	2.04912e-41	2.72634e-39
CD302	-0.400874	2.18695e-41	2.89874e-39
TRMT1	0.400592	2.51637e-41	3.32284e-39
LIN9	0.400471	2.67256e-41	3.5053e-39
SLC1A5	0.40047	2.6745e-41	3.5053e-39
SUV39H1	0.400303	2.90554e-41	3.79395e-39
CREBL2	-0.400202	3.05433e-41	3.97345e-39
ZYG11B	-0.400095	3.22107e-41	4.17491e-39
ASAH1	-0.39989	3.56612e-41	4.60514e-39
CLN5	-0.399685	3.94768e-41	5.0792e-39
PDE7B	-0.399433	4.47326e-41	5.73442e-39
CEP152	0.399361	4.63559e-41	5.92092e-39
E2F7	0.399055	5.39425e-41	6.84019e-39
SAPCD2	0.399059	5.38182e-41	6.84019e-39
ACTR5	0.398708	6.40145e-41	8.08816e-39
NARF	0.398638	6.62756e-41	8.34383e-39
NOP16	0.398566	6.86702e-41	8.61443e-39
DCAF15	0.398466	7.21585e-41	9.01981e-39
HSPB8	-0.398076	8.74724e-41	1.08774e-38
TRIP13	0.398072	8.76386e-41	1.08774e-38
RBM38	0.397957	9.27696e-41	1.14737e-38
ATAD3A	0.39792	9.44535e-41	1.1641e-38
CDCA2	0.397765	1.01949e-40	1.25208e-38
TMEM47	-0.39737	1.23851e-40	1.51577e-38
LONRF2	-0.397081	1.4273e-40	1.74076e-38
PEG3	-0.396952	1.52068e-40	1.84824e-38
LHFPL6	-0.396936	1.53246e-40	1.85526e-38
SPATA6	-0.39693	1.53703e-40	1.85526e-38
PCLAF	0.396872	1.5819e-40	1.90289e-38
SMIM14	-0.396845	1.60289e-40	1.92155e-38
ANGPTL1	-0.396561	1.84243e-40	2.19815e-38
ARPIN	-0.396557	1.84613e-40	2.19815e-38
CENPF	0.396197	2.2024e-40	2.61349e-38
MITF	-0.396173	2.22879e-40	2.6359e-38
RANBP1	0.396148	2.25622e-40	2.65939e-38
CAV2	-0.395686	2.82743e-40	3.32152e-38
SRM	0.395408	3.24031e-40	3.79386e-38
ARHGAP11A	0.395397	3.25783e-40	3.8017e-38
JCAD	-0.395245	3.508e-40	4.08008e-38
SNHG15	0.394718	4.53618e-40	5.25852e-38
DDX28	0.393641	7.66146e-40	8.85227e-38
RAI2	-0.393403	8.59861e-40	9.88172e-38
SRSF1	0.393401	8.6087e-40	9.88172e-38
CENPN	0.393312	8.98462e-40	1.02796e-37
PREX2	-0.393157	9.68818e-40	1.10486e-37
MIGA1	-0.393128	9.82481e-40	1.11682e-37
TMPO	0.392799	1.15247e-39	1.30583e-37
MARS2	0.3921	1.61571e-39	1.82482e-37
MXRA7	-0.392083	1.62884e-39	1.83375e-37
HOOK3	-0.392007	1.69023e-39	1.89679e-37
DNALI1	-0.391934	1.75088e-39	1.95858e-37
WDR4	0.391753	1.91041e-39	2.13026e-37
RBM15	0.391536	2.12139e-39	2.35803e-37
RBL1	0.391327	2.34619e-39	2.59969e-37
MND1	0.391175	2.52384e-39	2.78773e-37
EMCN	-0.391161	2.5415e-39	2.79843e-37
KTI12	0.390577	3.36436e-39	3.69291e-37
PARP1	0.390547	3.4134e-39	3.73507e-37
ARPC5L	0.390489	3.51082e-39	3.82974e-37
SPAG9	-0.390419	3.63002e-39	3.94751e-37
DIXDC1	-0.38995	4.54736e-39	4.92982e-37
ILF3	0.389865	4.73573e-39	5.11823e-37
HLF	-0.389616	5.33613e-39	5.74107e-37
TOMM40	0.389612	5.34471e-39	5.74107e-37
NEIL3	0.389465	5.73554e-39	6.1421e-37
SPAG5	0.38944	5.80485e-39	6.19743e-37
FRS2	-0.389279	6.26829e-39	6.67193e-37
NEK2	0.38925	6.35736e-39	6.74629e-37
RBPMS	-0.389139	6.70383e-39	7.09253e-37
TCF19	0.389114	6.78281e-39	7.13312e-37
ZNF598	0.389117	6.77512e-39	7.13312e-37
DNA2	0.389084	6.88141e-39	7.21521e-37
SLC16A2	-0.388613	8.61675e-39	9.00783e-37
NSUN2	0.388461	9.26442e-39	9.65617e-37
SKA3	0.38834	9.8162e-39	1.0201e-36
SMC2	0.388216	1.04146e-38	1.07909e-36
ZMYND11	-0.388061	1.12105e-38	1.15814e-36
ANKLE1	0.387619	1.38389e-38	1.42548e-36
ADRM1	0.387526	1.44609e-38	1.48191e-36
DKC1	0.387525	1.44711e-38	1.48191e-36
GJA1	-0.387386	1.54586e-38	1.57844e-36
ZBTB20	-0.387362	1.564e-38	1.59233e-36
NUDT1	0.387301	1.60978e-38	1.6342e-36
PDSS1	0.387134	1.74286e-38	1.76421e-36
SNRPA1	0.386971	1.88272e-38	1.9003e-36
PRTG	-0.386667	2.17506e-38	2.18908e-36
PALMD	-0.386628	2.21534e-38	2.22325e-36
BCL2L12	0.386345	2.53307e-38	2.53487e-36
NCAPG2	0.386281	2.61057e-38	2.605e-36
PRIM1	0.386056	2.90452e-38	2.88528e-36
SPTLC3	-0.386053	2.90787e-38	2.88528e-36
GEN1	0.386043	2.92229e-38	2.89142e-36
NFIB	-0.385992	2.99319e-38	2.95325e-36
BMPR2	-0.385983	3.00597e-38	2.95756e-36
FTO	-0.385931	3.08133e-38	3.02323e-36
PRR7	0.385923	3.09268e-38	3.02592e-36
PDK4	-0.385844	3.20985e-38	3.13183e-36
CDCA7	0.385835	3.22439e-38	3.1373e-36
RNF150	-0.385792	3.29046e-38	3.19274e-36
RAB5B	-0.385784	3.30341e-38	3.19648e-36
PPM1G	0.385655	3.51119e-38	3.3882e-36
YDJC	0.385605	3.59384e-38	3.45845e-36
SLC7A5	0.385589	3.62121e-38	3.47527e-36
RRM2B	-0.385485	3.80403e-38	3.64078e-36
SMARCA1	-0.385412	3.93656e-38	3.75738e-36
ABCC9	-0.385011	4.75768e-38	4.52882e-36
SGMS2	-0.384573	5.84731e-38	5.55099e-36
CENPE	0.384149	7.13812e-38	6.75812e-36
DDIAS	0.384052	7.46828e-38	7.05171e-36
SRSF7	0.384021	7.5797e-38	7.13772e-36
ZFP36L1	-0.384012	7.61227e-38	7.14922e-36
FARSA	0.383994	7.6742e-38	7.18817e-36
ABI3BP	-0.383965	7.78063e-38	7.26848e-36
GTPBP4	0.383913	7.97175e-38	7.42726e-36
FBXL2	-0.383883	8.08577e-38	7.51356e-36
SHE	-0.383539	9.50447e-38	8.80856e-36
CCNA2	0.383423	1.00323e-37	9.27332e-36
NSMCE4A	0.383298	1.06379e-37	9.80728e-36
TK1	0.383191	1.11877e-37	1.02871e-35
KIF23	0.383062	1.18844e-37	1.08992e-35
NUP188	0.382965	1.24367e-37	1.13761e-35
TDRP	-0.382629	1.45515e-37	1.32759e-35
TTK	0.382469	1.5681e-37	1.42693e-35
GLIS3	-0.382333	1.67066e-37	1.51632e-35
AHCYL1	-0.382221	1.76029e-37	1.58723e-35
NEK11	-0.382219	1.76233e-37	1.58723e-35
PARPBP	0.38223	1.75333e-37	1.58723e-35
MRAS	-0.381689	2.25651e-37	2.02711e-35
RNF144B	-0.381598	2.35342e-37	2.10877e-35
SAC3D1	0.381366	2.62271e-37	2.34409e-35
ZNF436	-0.381148	2.90235e-37	2.58744e-35
BRCA1	0.381137	2.91767e-37	2.59451e-35
NUP210	0.381043	3.04786e-37	2.70344e-35
FBXO41	0.380794	3.42055e-37	3.02636e-35
C21orf58	0.380746	3.49826e-37	3.08734e-35
PRPF4	0.380713	3.55234e-37	3.12722e-35
YPEL2	-0.380514	3.89667e-37	3.42176e-35
PPP2CB	-0.380264	4.37426e-37	3.83157e-35
EFTUD2	0.379575	6.01876e-37	5.25893e-35
PUS1	0.379489	6.26481e-37	5.46034e-35
YRDC	0.379292	6.85984e-37	5.96416e-35
RORA	-0.379196	7.17002e-37	6.21844e-35
SNRPC	0.379054	7.65827e-37	6.62553e-35
RACGAP1	0.378868	8.34467e-37	7.20163e-35
RCAN2	-0.378709	8.97672e-37	7.72812e-35
BAK1	0.378231	1.11896e-36	9.60967e-35
NHSL2	-0.378197	1.13658e-36	9.73717e-35
CENPK	0.377844	1.33708e-36	1.1427e-34
RRP1B	0.377489	1.5738e-36	1.34174e-34
FBLN5	-0.37742	1.62485e-36	1.37857e-34
TRABD	0.377425	1.62114e-36	1.37857e-34
SLIT3	-0.377401	1.6387e-36	1.38697e-34
RNF146	-0.377114	1.86932e-36	1.57836e-34
ARHGEF12	-0.377008	1.96296e-36	1.65345e-34
CCDC170	-0.376591	2.3752e-36	1.9959e-34
FERMT2	-0.376378	2.61919e-36	2.19568e-34
DNAJB4	-0.376174	2.87517e-36	2.40453e-34
RHOQP1	0.376044	3.05075e-36	2.54531e-34
FBXL6	0.375668	3.62125e-36	3.01413e-34
SNTB2	-0.375476	3.95249e-36	3.28206e-34
DLC1	-0.375378	4.13433e-36	3.42496e-34
SYPL2	-0.375226	4.43028e-36	3.6615e-34
MRPS12	0.374958	5.0053e-36	4.12702e-34
ILF2	0.374855	5.24562e-36	4.31505e-34
MIR25	0.374421	6.39025e-36	5.24434e-34
BBOF1	-0.374066	7.50643e-36	6.146e-34
WDFY3	-0.374047	7.57333e-36	6.18635e-34
ZFHX3	-0.374008	7.70852e-36	6.28218e-34
NCLN	0.373976	7.81844e-36	6.357e-34
JARID2	0.373801	8.46416e-36	6.86613e-34
TAF5	0.373526	9.58874e-36	7.76047e-34
GXYLT2	-0.373308	1.05847e-35	8.54215e-34
NUPR1	-0.373304	1.06032e-35	8.54215e-34
CTSO	-0.373242	1.0904e-35	8.76439e-34
SORBS2	-0.373066	1.1806e-35	9.46771e-34
ANKS1B	-0.372936	1.25198e-35	1.00173e-33
SSPN	-0.372917	1.2627e-35	1.00801e-33
JAM2	-0.372795	1.33422e-35	1.06268e-33
PBX1	-0.372715	1.38366e-35	1.09957e-33
SRPK1	0.372475	1.54194e-35	1.22259e-33
PMPCA	0.372461	1.55152e-35	1.22741e-33
PRR11	0.372454	1.5565e-35	1.22858e-33
EBP	0.37242	1.58025e-35	1.24454e-33
SYNC	-0.372407	1.58967e-35	1.24915e-33
PCYOX1	-0.372353	1.62895e-35	1.27716e-33
IL6ST	-0.372325	1.64985e-35	1.29067e-33
TEAD1	-0.3722	1.74551e-35	1.36247e-33
TAF4B	0.372068	1.85255e-35	1.44282e-33
NTRK2	-0.372048	1.86902e-35	1.45242e-33
DDX49	0.372016	1.89614e-35	1.47024e-33
CAD	0.371963	1.94242e-35	1.50281e-33
KCTD10	-0.371912	1.98699e-35	1.53391e-33
DUS1L	0.371884	2.01245e-35	1.55016e-33
SNRPA	0.371852	2.04143e-35	1.56904e-33
FLRT2	-0.371751	2.13656e-35	1.63857e-33
MRPL16	0.371736	2.15105e-35	1.64609e-33
CRYAB	-0.371644	2.24141e-35	1.71151e-33
PRKAA2	-0.371617	2.26931e-35	1.72905e-33
MAPK10	-0.371591	2.29566e-35	1.74534e-33
GFRA1	-0.371533	2.35701e-35	1.78812e-33
CLIP4	-0.371514	2.37664e-35	1.79913e-33
GNB1L	0.37138	2.52476e-35	1.90715e-33
CEP55	0.371188	2.75213e-35	2.07443e-33
ANOS1	-0.371172	2.77136e-35	2.08445e-33
BOP1	0.370972	3.03149e-35	2.27523e-33
SYNJ2BP	-0.370804	3.26935e-35	2.44853e-33
WDHD1	0.370783	3.30095e-35	2.46693e-33
MRPL12	0.370376	3.9605e-35	2.95356e-33
ADAMTS9-AS2	-0.370371	3.96916e-35	2.95374e-33
CPE	-0.370183	4.31875e-35	3.20711e-33
CENPH	0.36997	4.74878e-35	3.519e-33
ESCO2	0.369859	4.99125e-35	3.6879e-33
TSHZ3	-0.369856	4.99769e-35	3.6879e-33
ATF7	-0.369829	5.05864e-35	3.72504e-33
CCDC148	-0.3698	5.12459e-35	3.76571e-33
RHEBL1	0.369741	5.2617e-35	3.8584e-33
ACTG1P3	0.369465	5.95299e-35	4.35622e-33
CPSF1	0.368802	7.99737e-35	5.84008e-33
POU4F1	0.368722	8.28859e-35	6.04018e-33
THRB	-0.368581	8.82384e-35	6.41693e-33
ARID3A	0.368556	8.92372e-35	6.47615e-33
CASP3	0.36852	9.06758e-35	6.56698e-33
IQCB1	0.368421	9.47869e-35	6.85059e-33
TMEM150C	-0.368086	1.09987e-34	7.93284e-33
ADA	0.36795	1.16851e-34	8.41063e-33
EFCAB14	-0.367771	1.26472e-34	9.08451e-33
CSK	0.367637	1.34237e-34	9.62262e-33
RUVBL2	0.367619	1.35306e-34	9.67945e-33
NAT10	0.367488	1.43415e-34	1.02388e-32
WDR74	0.367444	1.46257e-34	1.04205e-32
PER3	-0.367275	1.5761e-34	1.12066e-32
THSD4	-0.367217	1.61733e-34	1.14765e-32
CHD1L	0.367171	1.64999e-34	1.16642e-32
ENPP5	-0.367171	1.65043e-34	1.16642e-32
TNS2	-0.367094	1.7073e-34	1.20419e-32
ABI2	-0.367019	1.76521e-34	1.24254e-32
AFF4	-0.366759	1.98031e-34	1.39117e-32
PRMT1	0.366367	2.35494e-34	1.65104e-32
FAM83D	0.366316	2.40881e-34	1.68545e-32
RFWD3	0.366292	2.43359e-34	1.6994e-32
XPO5	0.366233	2.4978e-34	1.74078e-32
ABCA8	-0.366099	2.65076e-34	1.84372e-32
MICB	0.365926	2.86041e-34	1.98561e-32
CACNA2D1	-0.365905	2.88741e-34	2.0004e-32
CCSER2	-0.365604	3.2966e-34	2.27939e-32
SNORD12C	0.365393	3.61658e-34	2.49573e-32
NXT1	0.365362	3.6676e-34	2.52597e-32
IMP4	0.365232	3.88302e-34	2.6691e-32
FAM13C	-0.365203	3.93243e-34	2.69779e-32
RNF126	0.365167	3.99604e-34	2.73608e-32
RUVBL1	0.365137	4.04822e-34	2.76641e-32
ASAP3	-0.364973	4.3511e-34	2.96762e-32
AURKA	0.36486	4.57328e-34	3.11311e-32
MRTO4	0.364771	4.75467e-34	3.23033e-32
ARL1	-0.364719	4.86351e-34	3.29789e-32
FCHO1	0.364514	5.32229e-34	3.60203e-32
RUNX1T1	-0.36421	6.08224e-34	4.10844e-32
BCAP29	-0.364071	6.46177e-34	4.35642e-32
SLC25A5	0.363983	6.71767e-34	4.52027e-32
BEND3	0.363958	6.79048e-34	4.56053e-32
GABARAPL1	-0.363899	6.9671e-34	4.67022e-32
WDR18	0.363857	7.0966e-34	4.74797e-32
GREB1L	-0.363756	7.41698e-34	4.95288e-32
APPBP2	-0.363597	7.95218e-34	5.30019e-32
SNHG3	0.363559	8.08464e-34	5.37828e-32
HGSNAT	-0.363465	8.42298e-34	5.59276e-32
EIF3D	0.363389	8.70786e-34	5.76014e-32
WRAP53	0.363392	8.69625e-34	5.76014e-32
PSMB4	0.363223	9.36551e-34	6.18352e-32
GINS4	0.363155	9.64544e-34	6.3564e-32
C1QTNF7	-0.363066	1.00281e-33	6.59618e-32
NLE1	0.362952	1.05388e-33	6.91914e-32
CARMIL2	0.362909	1.07389e-33	7.0374e-32
IQCA1	-0.362781	1.13559e-33	7.42784e-32
TEK	-0.362739	1.15644e-33	7.55017e-32
CCDC137	0.362555	1.25312e-33	8.16622e-32
BORA	0.362449	1.3121e-33	8.5347e-32
GRK2	0.362439	1.31793e-33	8.5568e-32
UACA	-0.362395	1.34345e-33	8.70641e-32
IQGAP3	0.361873	1.68597e-33	1.0906e-31
CENPO	0.3618	1.74014e-33	1.12357e-31
C1QBP	0.361793	1.74539e-33	1.1249e-31
APLP2	-0.361771	1.76247e-33	1.13383e-31
CAVIN2	-0.361742	1.78467e-33	1.14601e-31
MYCT1	-0.361622	1.88037e-33	1.20526e-31
PTPRB	-0.361593	1.90376e-33	1.21802e-31
DDN	0.361537	1.95102e-33	1.24148e-31
EPAS1	-0.361537	1.95101e-33	1.24148e-31
FANCB	0.361541	1.94723e-33	1.24148e-31
CDK1	0.361468	2.01015e-33	1.27679e-31
NBEAL2	0.361457	2.01996e-33	1.28071e-31
RPUSD4	0.361449	2.02666e-33	1.28264e-31
LINC01278	-0.361345	2.11986e-33	1.33921e-31
CPSF3	0.36133	2.13397e-33	1.3457e-31
PFAS	0.361275	2.18582e-33	1.37593e-31
IRAK1	0.361135	2.32247e-33	1.45933e-31
LCA5L	-0.360967	2.49798e-33	1.56402e-31
RILPL1	-0.360969	2.49521e-33	1.56402e-31
PPP1R35	0.360891	2.58079e-33	1.61299e-31
ISM1	-0.360743	2.7522e-33	1.71403e-31
TUBG1	0.360744	2.7509e-33	1.71403e-31
VPS9D1-AS1	0.360711	2.79059e-33	1.73486e-31
PTBP1	0.360703	2.80045e-33	1.73791e-31
WDR43	0.360671	2.83946e-33	1.75902e-31
AAK1	-0.360238	3.42302e-33	2.11679e-31
ATG4D	0.360175	3.51741e-33	2.17134e-31
TCTN1	-0.360078	3.668e-33	2.26032e-31
TUB	-0.360051	3.71168e-33	2.28324e-31
RAE1	0.35995	3.87689e-33	2.38069e-31
GMNN	0.359645	4.42157e-33	2.71043e-31
GLUL	-0.359522	4.6632e-33	2.85357e-31
RNF217	-0.359408	4.89774e-33	2.99188e-31
NPHP1	-0.359241	5.26312e-33	3.2095e-31
PDE1A	-0.359138	5.50087e-33	3.34866e-31
FAM107A	-0.359071	5.66205e-33	3.44082e-31
PDCD2L	0.359042	5.73309e-33	3.47798e-31
MIR99AHG	-0.358823	6.29883e-33	3.8146e-31
BACE1	-0.358647	6.79422e-33	4.10752e-31
CDCA4P4	0.358425	7.47298e-33	4.50237e-31
NTN4	-0.358427	7.46669e-33	4.50237e-31
YARS2	0.358412	7.51687e-33	4.52106e-31
PEA15	-0.35839	7.58537e-33	4.55446e-31
ACADL	-0.358325	7.80006e-33	4.67538e-31
HELLS	0.358232	8.11755e-33	4.85739e-31
LRRC4C	-0.358109	8.55752e-33	5.11196e-31
POLG	0.357966	9.09919e-33	5.4263e-31
UNC5C	-0.357953	9.15171e-33	5.44837e-31
ZBTB37	-0.35776	9.93875e-33	5.90692e-31
RPS5	0.35771	1.01543e-32	6.02485e-31
BTBD19	-0.35757	1.07813e-32	6.38604e-31
RFC2	0.357413	1.15323e-32	6.81942e-31
YTHDF2	0.35719	1.26835e-32	7.48751e-31
ID4	-0.357043	1.35065e-32	7.95999e-31
E2F3	0.35682	1.48541e-32	8.73956e-31
NUP153	0.356724	1.54765e-32	9.09051e-31
RRP1	0.356691	1.56929e-32	9.20222e-31
CYS1	-0.356675	1.58052e-32	9.25265e-31
CCDC80	-0.356666	1.5862e-32	9.27042e-31
TFB2M	0.35644	1.74714e-32	1.01941e-30
ABLIM3	-0.356409	1.77027e-32	1.03119e-30
SMC4	0.356284	1.8671e-32	1.08579e-30
ZNF483	-0.356168	1.96114e-32	1.1386e-30
ARHGAP4	0.356137	1.98788e-32	1.15222e-30
CCT8	0.355916	2.18334e-32	1.26342e-30
MRPS2	0.355705	2.3884e-32	1.37981e-30
ARHGEF39	0.355665	2.42894e-32	1.40093e-30
SNHG12	0.355657	2.43804e-32	1.40387e-30
SRSF3	0.355382	2.73994e-32	1.57513e-30
ARHGAP31	-0.355283	2.85689e-32	1.63968e-30
CRACR2A	0.355053	3.15069e-32	1.80535e-30
TNS1	-0.354968	3.26562e-32	1.86816e-30
CENPI	0.354767	3.55676e-32	2.0314e-30
E2F4	0.354739	3.5985e-32	2.0519e-30
ODC1	0.354684	3.68409e-32	2.0973e-30
ALDH16A1	0.354672	3.70288e-32	2.10459e-30
PDF	0.354483	4.01042e-32	2.27571e-30
CAPN15	0.354298	4.33676e-32	2.45692e-30
SMPD2	0.354259	4.40847e-32	2.49352e-30
RSPH3	-0.354237	4.45105e-32	2.51355e-30
COL8A1	-0.354216	4.48989e-32	2.53142e-30
LBR	0.354174	4.57043e-32	2.56858e-30
TFR2	0.354178	4.56313e-32	2.56858e-30
SLC17A9	0.354121	4.6747e-32	2.62299e-30
PDE10A	-0.35401	4.89771e-32	2.74373e-30
STOML2	0.353987	4.94683e-32	2.76683e-30
FZD1	-0.353744	5.48016e-32	3.06026e-30
DFFBP1	0.353691	5.60431e-32	3.12462e-30
IFIT1P1	0.353594	5.83983e-32	3.25078e-30
ERCC6L	0.353464	6.16933e-32	3.42876e-30
EXOC6B	-0.353399	6.34085e-32	3.51836e-30
STXBP4	-0.353395	6.35058e-32	3.51836e-30
PNP	0.353062	7.30746e-32	4.04212e-30
REEP5	-0.352909	7.79342e-32	4.30415e-30
WWTR1	-0.352816	8.10529e-32	4.46936e-30
CYYR1	-0.352742	8.36118e-32	4.60324e-30
AMOTL2	-0.352601	8.87217e-32	4.87691e-30
SNRPD2	0.352542	9.09508e-32	4.99164e-30
PDGFC	-0.352389	9.69716e-32	5.31377e-30
OAZ2	-0.352282	1.0141e-31	5.54834e-30
SPARCL1	-0.352274	1.01769e-31	5.55932e-30
ANTXR1	-0.352264	1.02193e-31	5.57383e-30
SHMT2	0.352246	1.02973e-31	5.60765e-30
SCN4B	-0.352198	1.05054e-31	5.71212e-30
TSEN54	0.352097	1.09633e-31	5.95186e-30
SYTL4	-0.352081	1.1037e-31	5.98264e-30
UBALD2	0.352023	1.13093e-31	6.12077e-30
CARM1	0.352017	1.1336e-31	6.12579e-30
CDCA4	0.351869	1.2064e-31	6.5092e-30
DDX10	0.351709	1.28988e-31	6.94893e-30
MXD3	0.351656	1.31879e-31	7.0938e-30
DAXX	0.351627	1.33504e-31	7.17025e-30
FILIP1	-0.351469	1.42613e-31	7.64774e-30
GNS	-0.351465	1.42843e-31	7.64843e-30
ECM2	-0.351437	1.44543e-31	7.72766e-30
BRIX1	0.35138	1.48067e-31	7.90401e-30
PAFAH1B3	0.351366	1.48897e-31	7.93627e-30
HNRNPL	0.351274	1.54738e-31	8.23511e-30
DCBLD2	-0.351186	1.60552e-31	8.53158e-30
TRMT6	0.351133	1.64138e-31	8.70901e-30
TBCC	0.351006	1.73074e-31	9.16925e-30
LINC01359	-0.350894	1.81424e-31	9.59718e-30
RRP12	0.350864	1.83681e-31	9.70193e-30
GINM1	-0.350524	2.11685e-31	1.11643e-29
SRGAP1	-0.350388	2.24084e-31	1.18005e-29
PHACTR2	-0.350377	2.25087e-31	1.18356e-29
SUSD5	-0.35037	2.25747e-31	1.18526e-29
APOBEC3B	0.35035	2.27607e-31	1.19324e-29
SNORD4A	0.350286	2.33737e-31	1.22355e-29
TLR3	-0.349948	2.69092e-31	1.40653e-29
EFHD1	-0.349927	2.71549e-31	1.41726e-29
IDS	-0.349879	2.77036e-31	1.44375e-29
ISL2	0.349769	2.89924e-31	1.50868e-29
CEP72	0.349594	3.11891e-31	1.62059e-29
F12	0.349458	3.29923e-31	1.71175e-29
RPUSD1	0.349423	3.34794e-31	1.73446e-29
INTU	-0.349407	3.37026e-31	1.74345e-29
FDPS	0.349397	3.3848e-31	1.7484e-29
CHAF1B	0.34938	3.40843e-31	1.75802e-29
CCT5	0.349342	3.46313e-31	1.7825e-29
SNX1	-0.34934	3.46604e-31	1.7825e-29
NUP88	0.349312	3.50657e-31	1.8007e-29
GINS1	0.349238	3.61617e-31	1.85428e-29
RRP9	0.349101	3.82732e-31	1.95969e-29
CSNK1G2	0.34904	3.92549e-31	2.00703e-29
BEX3	-0.34883	4.28199e-31	2.18612e-29
ITGAV	-0.348678	4.56178e-31	2.32558e-29
CHMP3	-0.348562	4.78665e-31	2.43668e-29
FAM229B	-0.348539	4.83267e-31	2.45655e-29
MYO9A	-0.34846	4.99295e-31	2.53435e-29
HSH2D	0.348209	5.54004e-31	2.80395e-29
PIP5K1B	0.348209	5.53794e-31	2.80395e-29
MORN4	-0.348191	5.58017e-31	2.82019e-29
PSME2	0.348157	5.6604e-31	2.85663e-29
PAK3	-0.348048	5.92164e-31	2.98418e-29
ARHGAP6	-0.3476	7.12358e-31	3.57963e-29
IGFN1	-0.347603	7.11474e-31	3.57963e-29
HMGA1	0.347531	7.33107e-31	3.67862e-29
PGAM5	0.347457	7.55844e-31	3.78731e-29
CCT3	0.347371	7.82895e-31	3.91726e-29
SAV1	-0.347291	8.09348e-31	4.04386e-29
WASF3	-0.346838	9.75429e-31	4.86675e-29
FCHO2	-0.346817	9.83727e-31	4.90119e-29
KIF20B	0.346562	1.09275e-30	5.43666e-29
SAAL1	0.346487	1.12682e-30	5.59826e-29
HYLS1	0.346444	1.1468e-30	5.67573e-29
MYBBP1A	0.346443	1.14727e-30	5.67573e-29
NOLC1	0.346447	1.14536e-30	5.67573e-29
PRKD1	-0.346389	1.17307e-30	5.79524e-29
ANAPC1	0.346334	1.19983e-30	5.91908e-29
IGFBP5	-0.34628	1.22704e-30	6.04485e-29
PEX11A	-0.346131	1.3046e-30	6.41795e-29
USF1	0.346062	1.34167e-30	6.59105e-29
STAM2	-0.346046	1.35071e-30	6.62624e-29
TAP1	0.346036	1.35654e-30	6.64551e-29
TBL3	0.345942	1.40981e-30	6.89686e-29
CKS1B	0.345875	1.44874e-30	7.07745e-29
DUS3L	0.3457	1.55706e-30	7.59607e-29
TWNK	0.345592	1.62722e-30	7.92734e-29
POLR3C	0.345348	1.79863e-30	8.75028e-29
CTDP1	0.34532	1.81915e-30	8.83784e-29
DTNA	-0.345227	1.88994e-30	9.16909e-29
BUB3	0.345037	2.04251e-30	9.89563e-29
GNL2	0.34492	2.14271e-30	1.03667e-28
RRM1	0.344872	2.18452e-30	1.05545e-28
LAYN	-0.344789	2.25994e-30	1.09039e-28
PTTG1	0.34432	2.73724e-30	1.31887e-28
GMDS	0.344261	2.80352e-30	1.34895e-28
KLF1	0.344207	2.86657e-30	1.3774e-28
LTK	0.344176	2.90301e-30	1.39301e-28
GNG12	-0.344157	2.92566e-30	1.40196e-28
BHMT2	-0.344092	3.00366e-30	1.43738e-28
DYNC1LI2	-0.343943	3.19169e-30	1.52528e-28
GGH	0.343895	3.25451e-30	1.55319e-28
RNF113A	0.343695	3.53139e-30	1.68304e-28
NPR3	-0.343594	3.67958e-30	1.75129e-28
PBX3	-0.343407	3.97063e-30	1.88726e-28
SLC52A2	0.343371	4.02808e-30	1.91198e-28
YIPF6	-0.34319	4.33616e-30	2.05543e-28
FAM110B	-0.343069	4.5539e-30	2.15339e-28
RNASEH1	0.343069	4.55507e-30	2.15339e-28
EFCAB6	-0.34305	4.58944e-30	2.16672e-28
NOC4L	0.342895	4.88739e-30	2.30429e-28
SLC1A1	-0.3424	5.97473e-30	2.81317e-28
CFAP36	-0.342386	6.00745e-30	2.82461e-28
DDX21	0.342383	6.01512e-30	2.82461e-28
PLXDC2	-0.342375	6.03647e-30	2.83086e-28
MMRN2	-0.342297	6.22857e-30	2.91705e-28
PGR	-0.342256	6.33441e-30	2.96266e-28
FER	-0.342236	6.38448e-30	2.98211e-28
DCPS	0.342128	6.67021e-30	3.11144e-28
MRPL4	0.342019	6.97148e-30	3.24766e-28
LPAR1	-0.342002	7.01804e-30	3.26502e-28
GALNT11	-0.341815	7.57093e-30	3.51758e-28
TM4SF18	-0.341787	7.65743e-30	3.55307e-28
LDOC1	-0.341762	7.73483e-30	3.58425e-28
ARMCX4	-0.341649	8.09546e-30	3.74642e-28
DAP3	0.341576	8.3364e-30	3.85284e-28
NOVA2	-0.34148	8.66891e-30	4.00125e-28
MAP6	-0.340969	1.06534e-29	4.90432e-28
RPS15	0.340969	1.06497e-29	4.90432e-28
HEBP1	-0.340889	1.09983e-29	5.05647e-28
SCARB2	-0.340857	1.11409e-29	5.11535e-28
COL14A1	-0.340796	1.14185e-29	5.23597e-28
CFAP70	-0.340654	1.20933e-29	5.53816e-28
GHR	-0.340628	1.22183e-29	5.5881e-28
CDK11A	0.340615	1.22849e-29	5.61125e-28
REEP3	-0.340596	1.23784e-29	5.64662e-28
PPFIBP1	-0.340535	1.26864e-29	5.77963e-28
CRIP2	-0.340515	1.27876e-29	5.81818e-28
COX5A	0.340385	1.34744e-29	6.12273e-28
EPB41L5	-0.340339	1.37257e-29	6.21583e-28
MATN2	-0.340338	1.37323e-29	6.21583e-28
SSRP1	0.340341	1.3717e-29	6.21583e-28
NKRF	0.340275	1.40849e-29	6.36722e-28
ZNF585B	-0.340247	1.42407e-29	6.42936e-28
PDXP	0.34023	1.43403e-29	6.46601e-28
TMEM106B	-0.340208	1.44675e-29	6.51501e-28
PRPF19	0.340194	1.45508e-29	6.54412e-28
SHISA4	-0.340151	1.48027e-29	6.64892e-28
YIF1B	0.33992	1.62425e-29	7.28629e-28
EMP1	-0.339754	1.73613e-29	7.77827e-28
CYP4V2	-0.339574	1.86627e-29	8.35065e-28
TEX10	0.339546	1.88682e-29	8.4319e-28
ADAMTS5	-0.339529	1.90017e-29	8.48074e-28
SVIL-AS1	-0.339507	1.91695e-29	8.54477e-28
LMOD1	-0.339432	1.97522e-29	8.79335e-28
SMARCA4	0.339411	1.99206e-29	8.85709e-28
SLC5A6	0.339394	2.00535e-29	8.90492e-28
MED30	0.339389	2.00995e-29	8.90534e-28
NRP1	-0.339388	2.01051e-29	8.90534e-28
FBXL7	-0.339366	2.02816e-29	8.97217e-28
TOR3A	0.339314	2.0713e-29	9.15149e-28
PROS1	-0.339219	2.15151e-29	9.49393e-28
NEBL	-0.339213	2.15686e-29	9.50563e-28
JAZF1	-0.33919	2.17666e-29	9.58087e-28
DEFA4	0.339091	2.26437e-29	9.95444e-28
RPP40	0.338838	2.50532e-29	1.09999e-27
EML1	-0.338792	2.55164e-29	1.11893e-27
NSUN5	0.338683	2.66587e-29	1.16757e-27
TCERG1	0.338628	2.72462e-29	1.19181e-27
FAM161B	-0.338603	2.75246e-29	1.20249e-27
CHAC1	0.338472	2.9007e-29	1.26568e-27
HCFC1	0.338422	2.95817e-29	1.28915e-27
MMP8	0.33826	3.15634e-29	1.37381e-27
MGAT2	0.338247	3.17245e-29	1.37911e-27
GALK1	0.338236	3.18629e-29	1.38342e-27
NOA1	0.338138	3.31384e-29	1.43702e-27
KCTD12	-0.338097	3.36829e-29	1.45883e-27
FBL	0.338037	3.44941e-29	1.49213e-27
TBX3	-0.337968	3.54648e-29	1.53223e-27
PTPN13	-0.337911	3.62687e-29	1.56503e-27
DNAJC9	0.337709	3.9309e-29	1.69415e-27
PODXL	-0.337684	3.97154e-29	1.70956e-27
ST6GAL2	-0.337529	4.22357e-29	1.81583e-27
POLE3	0.337468	4.32804e-29	1.85847e-27
TUBA4A	0.337448	4.362e-29	1.87076e-27
SPATA7	-0.337395	4.45466e-29	1.90817e-27
UST	-0.33735	4.53492e-29	1.94018e-27
NUP62	0.337316	4.59621e-29	1.96401e-27
LYAR	0.337306	4.61551e-29	1.96986e-27
CASC2	-0.337283	4.65846e-29	1.98578e-27
OBSL1	-0.337133	4.94464e-29	2.10522e-27
DEPDC1	0.33704	5.13079e-29	2.18183e-27
ZBTB4	-0.336936	5.34649e-29	2.27081e-27
ADGRF5	-0.336883	5.46053e-29	2.31644e-27
ZNF511	0.336798	5.64627e-29	2.39234e-27
TREML2	0.336765	5.72133e-29	2.42123e-27
PSMD13	0.336754	5.74567e-29	2.4286e-27
RCE1	0.336728	5.80573e-29	2.45103e-27
LINC01679	0.336696	5.87992e-29	2.47938e-27
TJP1	-0.336657	5.97266e-29	2.51546e-27
PSMD7	0.336629	6.0393e-29	2.54049e-27
PLA2R1	-0.336589	6.13652e-29	2.57829e-27
DAAM2	-0.336508	6.33627e-29	2.65904e-27
LRCH2	-0.336495	6.3678e-29	2.66908e-27
FGF1	-0.336462	6.45241e-29	2.70132e-27
SDHA	0.336416	6.57176e-29	2.74801e-27
NFAT5	-0.336258	6.99445e-29	2.92129e-27
IL1R1	-0.336229	7.0769e-29	2.95221e-27
PRRG1	-0.336126	7.37103e-29	3.07126e-27
GPR4	-0.336042	7.62145e-29	3.17184e-27
KDR	-0.336025	7.6708e-29	3.1886e-27
SMAD9	-0.335988	7.78534e-29	3.23239e-27
PDGFD	-0.335944	7.92252e-29	3.28546e-27
ANK2	-0.335938	7.94071e-29	3.28912e-27
PRKG1	-0.33586	8.18925e-29	3.38807e-27
MAP9	-0.335613	9.02896e-29	3.73108e-27
MRM3	0.335592	9.10471e-29	3.75797e-27
HEATR1	0.335566	9.19645e-29	3.79138e-27
RPL35	0.335543	9.28073e-29	3.82164e-27
ELAVL1	0.335431	9.70289e-29	3.9908e-27
DOT1L	0.335353	1.00059e-28	4.11061e-27
RBFOX2	-0.33528	1.0299e-28	4.22608e-27
SLC39A3	0.335163	1.07865e-28	4.42096e-27
SNX24	-0.33504	1.13226e-28	4.63528e-27
PPP1R14B	0.335027	1.13803e-28	4.65124e-27
RGS17P1	0.335025	1.13881e-28	4.65124e-27
PRELID1	0.335015	1.14337e-28	4.66446e-27
NCAPH2	0.334978	1.16015e-28	4.7274e-27
BID	0.334934	1.18016e-28	4.80338e-27
CDH6	-0.334781	1.25353e-28	5.0961e-27
ATAD2	0.334693	1.29811e-28	5.27122e-27
CENPW	0.334658	1.31611e-28	5.33813e-27
PLCXD3	-0.334631	1.32979e-28	5.38741e-27
FAT4	-0.334572	1.36138e-28	5.50906e-27
CCDC18	0.334565	1.36509e-28	5.51771e-27
NUP160	0.334561	1.36719e-28	5.51982e-27
ARHGAP20	-0.334431	1.43903e-28	5.80322e-27
DPP3	0.334403	1.45469e-28	5.85965e-27
ARHGAP24	-0.334355	1.48246e-28	5.96465e-27
IQUB	-0.334263	1.53733e-28	6.17834e-27
ABCF1	0.334198	1.57678e-28	6.32966e-27
DPEP1	0.333952	1.73676e-28	6.96388e-27
MAP2K2	0.333873	1.79185e-28	7.17659e-27
GEMIN4	0.333857	1.80328e-28	7.21413e-27
TRAK2	-0.333768	1.8674e-28	7.46216e-27
DYNLL2	-0.333638	1.96461e-28	7.8417e-27
LTV1	0.333512	2.06446e-28	8.23091e-27
TFAP4	0.333267	2.27262e-28	9.05056e-27
PRIM2	0.333096	2.42934e-28	9.66372e-27
CX3CL1	-0.332982	2.54066e-28	1.00951e-26
DRC3	-0.33291	2.61362e-28	1.03733e-26
TCEAL4	-0.332848	2.67774e-28	1.06158e-26
ARHGAP10	-0.332401	3.18899e-28	1.26283e-26
FAM47E	-0.332383	3.21116e-28	1.27018e-26
SLC26A6	0.332353	3.24829e-28	1.28342e-26
PSMA7	0.332316	3.29627e-28	1.30091e-26
SLC25A19	0.332178	3.47896e-28	1.37147e-26
MRO	-0.332149	3.51859e-28	1.38554e-26
TRPS1	-0.332117	3.56257e-28	1.40129e-26
FAXDC2	-0.332005	3.72165e-28	1.46223e-26
STEAP4	-0.331765	4.08587e-28	1.60353e-26
CSRNP3	-0.331747	4.11472e-28	1.61305e-26
KRT18P31	0.331575	4.39985e-28	1.72291e-26
MED10	0.331352	4.79943e-28	1.87728e-26
OLFML2A	-0.331034	5.42926e-28	2.12128e-26
NOL8	0.330939	5.63337e-28	2.19858e-26
DYNC2H1	-0.330887	5.74871e-28	2.2411e-26
GFI1	0.330786	5.97901e-28	2.3283e-26
PTGES2	0.330616	6.38644e-28	2.48356e-26
WDR77	0.330614	6.39185e-28	2.48356e-26
QSOX2	0.330607	6.40971e-28	2.48775e-26
CTSB	-0.330574	6.4913e-28	2.51663e-26
RDM1	0.330362	7.04664e-28	2.72892e-26
PMP22	-0.330346	7.09144e-28	2.74325e-26
BCAM	-0.330134	7.69731e-28	2.97435e-26
KLF9	-0.329971	8.19953e-28	3.16493e-26
RPS27AP12	0.329966	8.21524e-28	3.16751e-26
TOP3A	0.329953	8.25722e-28	3.18021e-26
CCDC150	0.329843	8.61707e-28	3.31517e-26
IL12A	0.329824	8.67812e-28	3.335e-26
LMO3	-0.329801	8.75785e-28	3.36196e-26
CEP126	-0.329777	8.83732e-28	3.38877e-26
SUPV3L1	0.329766	8.87753e-28	3.40047e-26
SCFD2	0.329731	8.99787e-28	3.44281e-26
SESN3	-0.329664	9.23495e-28	3.52968e-26
DNAH7	-0.329586	9.51636e-28	3.63328e-26
PINX1	0.329571	9.57153e-28	3.65038e-26
CHAC2	0.329564	9.59646e-28	3.65592e-26
ITIH5	-0.329463	9.97893e-28	3.79751e-26
NRIP2	-0.329408	1.01928e-27	3.87468e-26
TTLL12	0.329401	1.02207e-27	3.8811e-26
PLPP1	-0.329396	1.02429e-27	3.88535e-26
RBPMS-AS1	-0.329258	1.0802e-27	4.09297e-26
TTC8	-0.328958	1.21283e-27	4.59058e-26
FAM111B	0.328805	1.28612e-27	4.86277e-26
GTF3A	0.328742	1.31778e-27	4.97711e-26
EHD2	-0.328706	1.3361e-27	5.04089e-26
NT5DC2	0.32854	1.42449e-27	5.36859e-26
CDH5	-0.328491	1.45147e-27	5.46439e-26
POLA1	0.328392	1.50804e-27	5.67128e-26
RCC1	0.32829	1.56849e-27	5.89231e-26
AUP1	0.32823	1.60513e-27	6.01711e-26
PPAN	0.328231	1.60455e-27	6.01711e-26
MASTL	0.328217	1.61281e-27	6.03944e-26
TOP3B	0.328138	1.66263e-27	6.21938e-26
NPM3	0.328099	1.68753e-27	6.30579e-26
CCDC86	0.328066	1.70924e-27	6.38013e-26
CENPL	0.328024	1.73692e-27	6.47656e-26
RANBP3L	-0.327987	1.76208e-27	6.56342e-26
CC2D2A	-0.32782	1.87874e-27	6.99056e-26
CLSTN2	-0.327793	1.89842e-27	7.0563e-26
SKP2	0.327702	1.96594e-27	7.29952e-26
GALNT16	-0.327676	1.98518e-27	7.36321e-26
GUCY1A2	-0.327634	2.01763e-27	7.47565e-26
EPB41L4A	-0.327562	2.07417e-27	7.67707e-26
PWAR5	-0.327481	2.13957e-27	7.91079e-26
SNRNP200	0.327466	2.15239e-27	7.94982e-26
CLN6	0.327383	2.22117e-27	8.19524e-26
NUDT16	-0.32733	2.26704e-27	8.35571e-26
SCARA3	-0.327284	2.3073e-27	8.49516e-26
TRIL	-0.32726	2.32833e-27	8.56363e-26
RBBP9	-0.327196	2.3861e-27	8.7669e-26
ZNF622	0.327185	2.3968e-27	8.79703e-26
PXDC1	-0.327075	2.4997e-27	9.16512e-26
PBK	0.327038	2.53497e-27	9.28475e-26
TUFM	0.326463	3.15931e-27	1.15594e-25
RPS3	0.326364	3.28056e-27	1.19906e-25
FASTKD5	0.326295	3.36856e-27	1.22994e-25
AATF	0.326271	3.39845e-27	1.23957e-25
PSMB10	0.326214	3.47382e-27	1.26575e-25
POLE2	0.326058	3.68661e-27	1.34172e-25
SLIT2	-0.326056	3.68998e-27	1.34172e-25
TAF11	0.326045	3.70516e-27	1.34585e-25
CCDC167	0.325877	3.95013e-27	1.43335e-25
GRIN2A	-0.325737	4.1664e-27	1.51027e-25
ZWILCH	0.325653	4.30169e-27	1.5577e-25
B3GALNT1	-0.325628	4.34355e-27	1.57124e-25
MYC	0.325612	4.37016e-27	1.57924e-25
LARP6	-0.325268	4.98116e-27	1.79818e-25
KCNIP3	-0.325239	5.03551e-27	1.81594e-25
RPL35P3	0.325201	5.1098e-27	1.84084e-25
PSMB7	0.32506	5.39049e-27	1.93997e-25
SIRT7	0.325054	5.40221e-27	1.9422e-25
SMARCB1	0.324964	5.59151e-27	2.0082e-25
WDR31	-0.324771	6.01664e-27	2.15868e-25
CSRP1	-0.324755	6.05167e-27	2.16903e-25
EFEMP1	-0.324716	6.14356e-27	2.19972e-25
STARD13	-0.324696	6.19008e-27	2.21412e-25
ZC3H14	-0.324634	6.33771e-27	2.26462e-25
PRDM15	0.324517	6.62427e-27	2.36461e-25
HNRNPAB	0.324504	6.65689e-27	2.37332e-25
PREP	0.324501	6.66336e-27	2.37332e-25
SLC16A4	-0.324499	6.66896e-27	2.37332e-25
UQCRFS1	0.324276	7.25849e-27	2.58051e-25
IDH2	0.324251	7.32625e-27	2.59973e-25
MED27	0.324251	7.32734e-27	2.59973e-25
NBR1	-0.32416	7.58381e-27	2.68801e-25
CCNE2	0.324157	7.59184e-27	2.68814e-25
MICU3	-0.324154	7.6013e-27	2.68878e-25
SASS6	0.323883	8.42126e-27	2.97582e-25
SCN2B	-0.323849	8.53208e-27	3.01195e-25
LRRC45	0.323737	8.89939e-27	3.13847e-25
BCL11A	0.323517	9.67182e-27	3.40745e-25
ST6GALNAC4	0.323394	1.0131e-26	3.56566e-25
TRAF3IP1	-0.323319	1.0423e-26	3.66473e-25
PMAIP1	0.323257	1.06678e-26	3.74705e-25
CNOT9	0.323218	1.08286e-26	3.79976e-25
P2RX5	0.323136	1.11677e-26	3.91483e-25
RPS6KA2	-0.32285	1.24393e-26	4.35625e-25
RNF11	-0.32268	1.32618e-26	4.63964e-25
ATP2A1-AS1	0.322639	1.34691e-26	4.70748e-25
PDGFRL	-0.32259	1.37191e-26	4.7901e-25
DDX18	0.32253	1.40319e-26	4.89445e-25
PALLD	-0.3225	1.41893e-26	4.94445e-25
NIF3L1	0.322468	1.43626e-26	4.99986e-25
ZNF264	-0.322428	1.45822e-26	5.07128e-25
ADGRL4	-0.322282	1.5403e-26	5.35143e-25
RPL13	0.322244	1.56248e-26	5.42314e-25
GLT8D2	-0.322167	1.60847e-26	5.57724e-25
SLCO4A1	0.322108	1.6444e-26	5.69622e-25
REXO4	0.322	1.71267e-26	5.92685e-25
TXNL4A	0.321937	1.75351e-26	6.06221e-25
MOCS1	-0.321916	1.76745e-26	6.10441e-25
ADAMTSL3	-0.32186	1.80484e-26	6.22358e-25
DFFB	0.321859	1.8055e-26	6.22358e-25
ARL6IP6	0.321837	1.82075e-26	6.27e-25
SNED1	-0.321827	1.8277e-26	6.28775e-25
LONP2	-0.321708	1.91066e-26	6.56672e-25
UTP14A	0.321701	1.91632e-26	6.57974e-25
ARMCX2	-0.321591	1.99679e-26	6.84933e-25
GPRASP2	-0.321581	2.00443e-26	6.86882e-25
ROBO4	-0.32157	2.01272e-26	6.89051e-25
RFTN2	-0.321537	2.03748e-26	6.96849e-25
HNRNPM	0.321311	2.21728e-26	7.57606e-25
ACTG1P20	0.321267	2.2542e-26	7.69472e-25
AIF1L	-0.321242	2.27579e-26	7.7609e-25
AKTIP	-0.321201	2.31137e-26	7.87457e-25
ABCB10	0.321197	2.31416e-26	7.87644e-25
PDK1	0.321177	2.33177e-26	7.92869e-25
TOP1	0.321167	2.3404e-26	7.95033e-25
FBXO36	-0.321113	2.38878e-26	8.10684e-25
COPZ2	-0.321087	2.41136e-26	8.17557e-25
REXO5	0.321065	2.43149e-26	8.23589e-25
SNORD20	0.321003	2.48839e-26	8.42048e-25
LIFR-AS1	-0.320917	2.56981e-26	8.68765e-25
INMT	-0.320702	2.78485e-26	9.40556e-25
ZDHHC12	0.320345	3.18209e-26	1.07369e-24
CAVIN1	-0.320318	3.21427e-26	1.08351e-24
CCT2	0.32028	3.26113e-26	1.09825e-24
RIOX1	0.320254	3.29229e-26	1.10768e-24
HSPA14	0.320174	3.39167e-26	1.14002e-24
SNRNP40	0.320171	3.39621e-26	1.14046e-24
PTDSS1	0.320119	3.46212e-26	1.16148e-24
RHOU	-0.320113	3.46967e-26	1.1629e-24
KCTD21	-0.320056	3.54451e-26	1.18685e-24
ACTL6A	0.320049	3.55469e-26	1.18913e-24
RMI2	0.319926	3.72027e-26	1.24334e-24
SNHG4	0.319801	3.89826e-26	1.30158e-24
BEND7	-0.319759	3.96028e-26	1.32103e-24
PPIH	0.319742	3.98478e-26	1.32795e-24
PHLDB1	-0.319737	3.99235e-26	1.32921e-24
NOP14	0.319664	4.10271e-26	1.36466e-24
WWC1	-0.319494	4.37003e-26	1.4522e-24
KCNK2	-0.319415	4.50079e-26	1.49424e-24
ACSM5	-0.319372	4.57256e-26	1.51663e-24
MOGS	0.319252	4.78244e-26	1.58475e-24
CYBA	0.319044	5.16592e-26	1.71021e-24
NCL	0.318991	5.26808e-26	1.74128e-24
PLCXD1	0.31899	5.2697e-26	1.74128e-24
PLA2G12A	-0.318908	5.43373e-26	1.7938e-24
MSRB3	-0.318896	5.45701e-26	1.79979e-24
MAD2L2	0.318851	5.55056e-26	1.82893e-24
C1orf115	-0.318824	5.6055e-26	1.8453e-24
SAFB	0.318792	5.67329e-26	1.86587e-24
ATP2A3	0.318742	5.77813e-26	1.89857e-24
GLA	0.318664	5.9483e-26	1.95266e-24
NME5	-0.318637	6.00786e-26	1.97037e-24
STK26	0.318537	6.23455e-26	2.0428e-24
SSNA1	0.318499	6.32392e-26	2.07016e-24
PPAT	0.318469	6.39525e-26	2.09155e-24
NMNAT2	-0.318384	6.59838e-26	2.15598e-24
EPX	0.318175	7.12961e-26	2.32623e-24
SMIM10L2A	-0.318174	7.13266e-26	2.32623e-24
CNBD2	0.318158	7.17495e-26	2.33785e-24
MIR17HG	0.318126	7.26064e-26	2.36358e-24
CDON	-0.318081	7.38148e-26	2.40069e-24
AGTR1	-0.318058	7.44501e-26	2.41911e-24
LTBP2	-0.318021	7.54922e-26	2.45071e-24
MGP	-0.317962	7.71596e-26	2.50252e-24
ODF2	0.317894	7.91177e-26	2.56366e-24
RASGRF2	-0.317847	8.04943e-26	2.60586e-24
AKT3	-0.317784	8.23833e-26	2.66456e-24
NUP107	0.317773	8.27233e-26	2.6731e-24
FBXO43	0.31764	8.69137e-26	2.80592e-24
WDR46	0.317594	8.84017e-26	2.85134e-24
MMAA	-0.317578	8.89127e-26	2.86519e-24
DNPEP	0.317486	9.19942e-26	2.96177e-24
RNGTT	0.317458	9.29259e-26	2.98903e-24
NDUFS6	0.317394	9.51507e-26	3.05779e-24
TIGD1	0.317371	9.59638e-26	3.0811e-24
IKZF2	-0.317293	9.87922e-26	3.16902e-24
ZNF394	0.31722	1.01486e-25	3.25247e-24
ZC3H6	-0.317099	1.06089e-25	3.39689e-24
SLBP	0.317069	1.07287e-25	3.43212e-24
NPY1R	-0.317014	1.09477e-25	3.49898e-24
TRPC1	-0.316965	1.1148e-25	3.55977e-24
MAOB	-0.31693	1.12917e-25	3.60238e-24
FIRRE	0.31688	1.15016e-25	3.666e-24
DOK6	-0.316794	1.18743e-25	3.78137e-24
SLC16A12	-0.316583	1.28317e-25	4.08255e-24
RPL7A	0.316515	1.31566e-25	4.18214e-24
CHRDL1	-0.316462	1.34169e-25	4.26101e-24
ECHDC2	-0.316411	1.36692e-25	4.33721e-24
ATOH8	-0.316408	1.36864e-25	4.33876e-24
LINC02363	0.316307	1.42038e-25	4.49873e-24
DDN-AS1	0.316267	1.44148e-25	4.56144e-24
PRELP	-0.316177	1.48975e-25	4.70995e-24
CD59	-0.316123	1.51965e-25	4.80015e-24
EBF2	-0.316045	1.56353e-25	4.93432e-24
NOTCH2	-0.315999	1.59008e-25	5.0136e-24
PSMB3	0.315957	1.61534e-25	5.08868e-24
SLC23A1	0.31594	1.62504e-25	5.11466e-24
NAV3	-0.315936	1.62765e-25	5.1183e-24
NR2C2AP	0.315883	1.65943e-25	5.21356e-24
IFRD2	0.315754	1.74015e-25	5.46227e-24
ADIRF	-0.315733	1.75363e-25	5.49968e-24
SBF2	-0.315641	1.81377e-25	5.68322e-24
PNPLA1	0.315546	1.87789e-25	5.87887e-24
DDX54	0.315542	1.88069e-25	5.88239e-24
RPL28	0.31547	1.93094e-25	6.03418e-24
ZBTB7C	-0.315443	1.94994e-25	6.08814e-24
ADGRE5	0.315411	1.97294e-25	6.1545e-24
COMTD1	0.31539	1.98848e-25	6.19679e-24
EIF2B1	0.315388	1.99003e-25	6.19679e-24
PLAC8	0.315349	2.01851e-25	6.2799e-24
DSTN	-0.315337	2.02733e-25	6.30178e-24
PKNOX2	-0.315291	2.06166e-25	6.40281e-24
MOK	-0.315205	2.12761e-25	6.6018e-24
CFAP69	-0.315137	2.18117e-25	6.76201e-24
COPS3	0.315035	2.26423e-25	7.00307e-24
CSTF2	0.315034	2.26491e-25	7.00307e-24
YAP1	-0.315037	2.2625e-25	7.00307e-24
FANK1	-0.314925	2.35762e-25	7.28331e-24
BBS4	-0.314837	2.43434e-25	7.51373e-24
KIF22	0.314785	2.48122e-25	7.65171e-24
TTI1	0.314772	2.49299e-25	7.68124e-24
ARF3	-0.314718	2.54273e-25	7.82765e-24
SNORD19	0.314638	2.61799e-25	8.05227e-24
PTPRG	-0.314585	2.66855e-25	8.2006e-24
HIPK3	-0.314565	2.68899e-25	8.25619e-24
ZNF19	-0.314522	2.73098e-25	8.37778e-24
TBC1D7	0.314493	2.76062e-25	8.46132e-24
XRCC6	0.314452	2.80231e-25	8.58161e-24
DAB2	-0.314438	2.81577e-25	8.61534e-24
ZGRF1	0.31442	2.83521e-25	8.66725e-24
RPS18	0.314274	2.99001e-25	9.13252e-24
CDC123	0.314238	3.02919e-25	9.24418e-24
ZC2HC1A	-0.314232	3.03602e-25	9.25696e-24
SPARC	-0.314197	3.07442e-25	9.3659e-24
OMD	-0.314167	3.10908e-25	9.4633e-24
ABCA6	-0.314115	3.16821e-25	9.63491e-24
ETNK2	-0.314028	3.27046e-25	9.93728e-24
FXYD6	-0.313941	3.37592e-25	1.02489e-23
SMARCD3	-0.313938	3.37928e-25	1.02502e-23
GTF3C5	0.31377	3.5923e-25	1.08869e-23
CAB39L	-0.313611	3.80604e-25	1.15148e-23
RASSF9	-0.313612	3.80569e-25	1.15148e-23
PYCARD	0.313588	3.83816e-25	1.1602e-23
ZNF668	0.313584	3.84348e-25	1.16081e-23
EXOSC4	0.313532	3.91805e-25	1.18232e-23
CALCRL	-0.313512	3.94571e-25	1.18964e-23
NOTCH4	-0.31343	4.06539e-25	1.22467e-23
UCKL1	0.31322	4.38818e-25	1.32078e-23
GRID1	-0.313188	4.43962e-25	1.33512e-23
DDX27	0.313114	4.56055e-25	1.37031e-23
SSBP1	0.313105	4.57596e-25	1.37376e-23
NOSIP	0.313066	4.64075e-25	1.39203e-23
PNMA8A	-0.313055	4.65852e-25	1.39616e-23
SGO2	0.313051	4.66611e-25	1.39725e-23
KIAA0825	-0.313041	4.68201e-25	1.40081e-23
PCDH7	-0.313027	4.70679e-25	1.40703e-23
NIPA2	0.31294	4.85701e-25	1.4507e-23
CHRNA5	0.312834	5.04734e-25	1.50627e-23
RPL18	0.312827	5.06047e-25	1.50891e-23
ARHGEF15	-0.312824	5.0671e-25	1.50954e-23
REXO1	0.312821	5.07118e-25	1.50954e-23
PPP1R3C	-0.312791	5.12682e-25	1.52481e-23
PEX19	-0.312789	5.13186e-25	1.52501e-23
KCNK12	0.312773	5.16038e-25	1.53219e-23
CLC	0.312754	5.19595e-25	1.54145e-23
RPS2P36	0.31275	5.20479e-25	1.54277e-23
PRKDC	0.312733	5.23719e-25	1.55107e-23
HSPB6	-0.31269	5.31785e-25	1.57363e-23
CKAP2	0.312681	5.33605e-25	1.57768e-23
ACVR1	-0.312642	5.41148e-25	1.59864e-23
PSMA4	0.312593	5.50987e-25	1.62634e-23
RARB	-0.312585	5.52561e-25	1.62961e-23
CHST1	-0.312576	5.54271e-25	1.63329e-23
RAB23	-0.312471	5.75891e-25	1.69557e-23
KCNJ16	-0.312429	5.84666e-25	1.71997e-23
ZNF574	0.312372	5.9692e-25	1.75455e-23
EMC3-AS1	0.312272	6.18764e-25	1.81723e-23
RINT1	0.312242	6.25601e-25	1.83518e-23
SNORA11	-0.31224	6.25922e-25	1.83518e-23
DISP1	-0.312219	6.30877e-25	1.84817e-23
FTSJ1	0.312215	6.31682e-25	1.84898e-23
OPHN1	-0.31201	6.80274e-25	1.98956e-23
USP30-AS1	0.311832	7.25567e-25	2.12026e-23
AOX1	-0.311726	7.53829e-25	2.20102e-23
SF3B5	0.311706	7.59222e-25	2.21492e-23
ARID3B	0.311696	7.62216e-25	2.22181e-23
CXorf65	0.311604	7.87882e-25	2.29472e-23
GPX8	-0.311566	7.98857e-25	2.32476e-23
LYVE1	-0.311524	8.10812e-25	2.3576e-23
TOR2A	0.311438	8.36469e-25	2.43019e-23
ATIC	0.3114	8.48045e-25	2.46178e-23
TMEM30A	-0.311393	8.50077e-25	2.46361e-23
TMPO-AS1	0.311395	8.49693e-25	2.46361e-23
ATP13A1	0.311309	8.76231e-25	2.53731e-23
ATAD3B	0.311254	8.93989e-25	2.5866e-23
C7	-0.311192	9.13957e-25	2.6422e-23
RAB8A	0.311129	9.35114e-25	2.70114e-23
PREPL	-0.31104	9.65485e-25	2.78658e-23
BHLHA15	0.310953	9.96179e-25	2.87281e-23
OLFML1	-0.310935	1.00276e-24	2.8894e-23
AVPR1A	-0.310736	1.07715e-24	3.10122e-23
CYTH3	-0.310626	1.12062e-24	3.22372e-23
KLHDC8B	-0.310614	1.12545e-24	3.23498e-23
PABPC5	-0.310601	1.13076e-24	3.24759e-23
TSPAN31	-0.31053	1.16026e-24	3.32958e-23
FGD5-AS1	-0.310519	1.16476e-24	3.33432e-23
HEPACAM2	0.310521	1.16396e-24	3.33432e-23
PUM3	0.310521	1.16378e-24	3.33432e-23
ANK3	-0.310238	1.28846e-24	3.68542e-23
RMDN1	-0.310079	1.36399e-24	3.8983e-23
TRIM10	0.310063	1.37171e-24	3.91718e-23
MTHFD1	0.309993	1.40687e-24	4.01432e-23
PES1	0.309957	1.4254e-24	4.06389e-23
LAMB2	-0.309934	1.43694e-24	4.09348e-23
IL13RA1	-0.309884	1.46301e-24	4.16437e-23
ERCC6	-0.309825	1.49416e-24	4.2496e-23
LINC00528	0.309816	1.4992e-24	4.26048e-23
PPP2R3A	-0.309779	1.519e-24	4.31324e-23
RPSAP13	0.309756	1.53161e-24	4.34553e-23
NCF1C	0.309739	1.54104e-24	4.36876e-23
ZNF628	0.309703	1.56107e-24	4.422e-23
ADAMTS1	-0.309651	1.59027e-24	4.50106e-23
RNPS1	0.309516	1.66921e-24	4.7207e-23
MAF	-0.309503	1.67703e-24	4.73899e-23
NALCN	-0.309493	1.68278e-24	4.75141e-23
NELFB	0.309389	1.74713e-24	4.92914e-23
AARS2	0.309374	1.75648e-24	4.95155e-23
CRTAP	-0.309369	1.75938e-24	4.95575e-23
RPS16	0.309299	1.80397e-24	5.07727e-23
CLPP	0.309263	1.82718e-24	5.13436e-23
MIR663AHG	0.309264	1.82691e-24	5.13436e-23
CCDC30	-0.309229	1.8496e-24	5.19075e-23
NDE1	0.309228	1.8502e-24	5.19075e-23
AP5Z1	0.309023	1.9911e-24	5.58158e-23
R3HDM2	-0.308944	2.04815e-24	5.73693e-23
FAM168A	-0.308925	2.06199e-24	5.77109e-23
KCNAB2	0.308813	2.14625e-24	6.00214e-23
ADCK5	0.308745	2.19906e-24	6.14495e-23
AKIRIN2	0.308714	2.22345e-24	6.20557e-23
BAZ1A	0.308713	2.22429e-24	6.20557e-23
HECW2	-0.308666	2.26183e-24	6.3053e-23
IKZF4	-0.308542	2.36475e-24	6.58698e-23
RAMP2	-0.308532	2.37315e-24	6.60514e-23
RNF217-AS1	-0.308497	2.40263e-24	6.68189e-23
SPART	-0.308396	2.49071e-24	6.91991e-23
TUBB4B	0.308394	2.49215e-24	6.91991e-23
RPL29	0.308316	2.56307e-24	7.11119e-23
RNPEPL1	0.308141	2.72754e-24	7.56156e-23
CLUAP1	-0.308119	2.74894e-24	7.61488e-23
FHL5	-0.30808	2.78817e-24	7.71745e-23
TLNRD1	0.308068	2.79964e-24	7.74309e-23
SDHC	-0.30806	2.808e-24	7.76012e-23
PARVA	-0.307978	2.89067e-24	7.98231e-23
ASPA	-0.307973	2.89613e-24	7.99109e-23
PFDN2	0.307962	2.90765e-24	8.01657e-23
GSTM3	-0.307913	2.95839e-24	8.15008e-23
OGN	-0.307909	2.96277e-24	8.15573e-23
CFAP43	-0.307884	2.98917e-24	8.22198e-23
TCEA3	-0.307826	3.05148e-24	8.38024e-23
TMEM245	-0.307828	3.04941e-24	8.38024e-23
ZNF300P1	-0.307804	3.07581e-24	8.44045e-23
AQP1	-0.307756	3.12854e-24	8.57846e-23
PAK1IP1	0.307596	3.31179e-24	9.07385e-23
NDUFS3	0.307431	3.51214e-24	9.61526e-23
COCH	0.307339	3.62831e-24	9.92559e-23
ZHX1-C8orf76	0.307314	3.66058e-24	1.00061e-22
MAGI2	-0.307277	3.70968e-24	1.01324e-22
DCDC1	-0.30726	3.73124e-24	1.01834e-22
DNAJC2	0.30723	3.77191e-24	1.02864e-22
ZBTB8A	-0.307227	3.77557e-24	1.02883e-22
MAGI1	-0.307223	3.78078e-24	1.02946e-22
CCDC138	0.307176	3.84499e-24	1.04613e-22
MCFD2	-0.307135	3.9005e-24	1.05997e-22
WRAP73	0.307134	3.90189e-24	1.05997e-22
KCNC3	-0.307053	4.01542e-24	1.08997e-22
LRMDA	-0.307008	4.08025e-24	1.10671e-22
HDGFL3	-0.307002	4.08891e-24	1.1082e-22
RFC5	0.306946	4.17089e-24	1.12955e-22
ALG3	0.306862	4.29751e-24	1.16294e-22
RANGAP1	0.306795	4.40136e-24	1.19013e-22
NTHL1	0.306687	4.57242e-24	1.23543e-22
IPP	-0.306676	4.58969e-24	1.23915e-22
CPOX	0.306673	4.59526e-24	1.2397e-22
EXOSC9	0.306667	4.60452e-24	1.24124e-22
GAS5	0.30657	4.7666e-24	1.28219e-22
HSPA8	0.306573	4.76081e-24	1.28219e-22
LINC02035	-0.306569	4.76738e-24	1.28219e-22
NUP85	0.306547	4.80407e-24	1.29107e-22
NDOR1	0.306448	4.97529e-24	1.33606e-22
SLC4A4	-0.306392	5.07618e-24	1.36212e-22
DEFA3	0.306224	5.38589e-24	1.44371e-22
KIF13A	-0.306223	5.38848e-24	1.44371e-22
PARD3B	-0.306197	5.43818e-24	1.45481e-22
POLI	-0.306197	5.43737e-24	1.45481e-22
PTGR2	-0.306133	5.56262e-24	1.48696e-22
CASP8	0.306095	5.6376e-24	1.50586e-22
FUOM	0.306053	5.72258e-24	1.5274e-22
HECTD2	-0.305971	5.89118e-24	1.57121e-22
NME9	-0.305906	6.02634e-24	1.60603e-22
MIR638	0.305901	6.03703e-24	1.60766e-22
SHKBP1	0.305851	6.14564e-24	1.63535e-22
LSM4	0.305678	6.53344e-24	1.73722e-22
RPS2	0.305636	6.63093e-24	1.76048e-22
SENP8	-0.305636	6.63084e-24	1.76048e-22
EDC4	0.305604	6.70444e-24	1.77865e-22
C19orf38	0.305569	6.78783e-24	1.79941e-22
PHB2	0.305535	6.86964e-24	1.81973e-22
SAMD4A	-0.305525	6.89527e-24	1.82514e-22
PGRMC1	-0.305503	6.94817e-24	1.83776e-22
KRT7	-0.305473	7.0217e-24	1.85581e-22
PAM	-0.305441	7.10207e-24	1.87564e-22
RASSF8-AS1	-0.305328	7.38946e-24	1.95007e-22
CLPTM1L	0.305268	7.5478e-24	1.99036e-22
CEP131	0.305223	7.66854e-24	2.02069e-22
SLC2A6	0.305094	8.02445e-24	2.11289e-22
SHROOM4	-0.305066	8.10517e-24	2.13254e-22
RPSA	0.305063	8.11363e-24	2.13317e-22
SNORA5A	0.305033	8.19873e-24	2.15393e-22
THOC6	0.304966	8.39562e-24	2.20401e-22
RGN	-0.304924	8.51961e-24	2.23489e-22
POLRMT	0.304878	8.65791e-24	2.26947e-22
SCN3B	-0.304862	8.70882e-24	2.28111e-22
CEACAM8	0.304857	8.72449e-24	2.28351e-22
CSNK1G2P1	0.304851	8.74166e-24	2.28631e-22
BCL2L2	-0.304777	8.97294e-24	2.34331e-22
REC8	0.304778	8.96878e-24	2.34331e-22
RUFY3	-0.30475	9.05878e-24	2.36397e-22
GOLGA8UP	0.304643	9.40404e-24	2.45224e-22
SCD5	-0.304596	9.56245e-24	2.4917e-22
NR2F2	-0.304414	1.01919e-23	2.65374e-22
FLT1	-0.304408	1.02154e-23	2.65789e-22
LINC00882	-0.304378	1.03212e-23	2.68345e-22
STC1	-0.30436	1.03892e-23	2.69911e-22
ARMCX3	-0.304331	1.0493e-23	2.72394e-22
SYNPO2	-0.304329	1.05003e-23	2.72394e-22
DNM2	0.304274	1.07081e-23	2.7758e-22
NR2F1-AS1	-0.304212	1.09402e-23	2.83388e-22
PFN2	-0.304086	1.1437e-23	2.96039e-22
EEF1A1P3	0.304025	1.1682e-23	3.02158e-22
CAMSAP2	-0.304009	1.17494e-23	3.03454e-22
ZNF670-ZNF695	0.304009	1.17473e-23	3.03454e-22
HIP1	-0.303909	1.21664e-23	3.13994e-22
NEAT1	-0.30378	1.27296e-23	3.28155e-22
PLEKHA3	-0.303779	1.27338e-23	3.28155e-22
DUBR	-0.303739	1.29138e-23	3.32549e-22
CYP7B1	-0.303524	1.39244e-23	3.58311e-22
SMIM10	-0.303475	1.41654e-23	3.64246e-22
POLR2G	0.303444	1.4318e-23	3.67901e-22
STXBP1	-0.303403	1.45286e-23	3.7304e-22
GCN1	0.303394	1.4571e-23	3.73854e-22
ANLN	0.303316	1.49739e-23	3.83912e-22
TCEAL9	-0.303286	1.5135e-23	3.87758e-22
DEF6	0.303283	1.51514e-23	3.87896e-22
CKLF	0.303275	1.51897e-23	3.88594e-22
NSD2	0.303155	1.58414e-23	4.04969e-22
RPL18AP3	0.303147	1.58881e-23	4.05868e-22
CDKL5	-0.303066	1.634e-23	4.17108e-22
ZNF317	0.30305	1.64329e-23	4.19177e-22
SNORD101	0.302992	1.677e-23	4.27465e-22
THBD	-0.302874	1.74762e-23	4.45143e-22
EEF1B2	0.302747	1.82688e-23	4.64993e-22
ZNF676	-0.302711	1.84976e-23	4.70477e-22
TUBA1B	0.302672	1.87531e-23	4.76631e-22
SH3BP1	0.302664	1.88015e-23	4.77515e-22
MYB	0.302656	1.88557e-23	4.78546e-22
EPOP	0.302605	1.9197e-23	4.86856e-22
ARL4D	-0.302602	1.92156e-23	4.86975e-22
CLEC1A	-0.302558	1.95155e-23	4.9422e-22
ARHGEF17	-0.302526	1.97326e-23	4.99356e-22
COLEC12	-0.302483	2.00285e-23	5.0648e-22
SND1	0.302389	2.0694e-23	5.22934e-22
SPACA6	-0.30229	2.14256e-23	5.4103e-22
RALY	0.302276	2.15273e-23	5.43208e-22
GALNT17	-0.302245	2.17576e-23	5.48627e-22
DMGDH	-0.302185	2.22201e-23	5.59887e-22
LRP1B	-0.302165	2.23741e-23	5.63153e-22
WTIP	-0.302164	2.23818e-23	5.63153e-22
DNAH5	-0.302161	2.24088e-23	5.63429e-22
FLAD1	0.302127	2.26701e-23	5.6959e-22
KCNE4	-0.302021	2.35285e-23	5.90735e-22
CYC1	0.302002	2.36804e-23	5.94123e-22
MIR4258	0.301998	2.37128e-23	5.94511e-22
EEFSEC	0.30198	2.38641e-23	5.9788e-22
MIR15B	0.301848	2.49798e-23	6.25385e-22
RNF152	-0.301838	2.50665e-23	6.27108e-22
KDSR	-0.301826	2.51761e-23	6.29403e-22
PLEKHH2	-0.301787	2.55217e-23	6.37588e-22
SYNPO	-0.301775	2.56267e-23	6.39756e-22
MIS18BP1	0.301722	2.61013e-23	6.51142e-22
DCUN1D5	0.301694	2.63575e-23	6.57067e-22
DNAAF2	0.301562	2.759e-23	6.87304e-22
ZW10	0.30154	2.78046e-23	6.92159e-22
PPP4C	0.301492	2.82708e-23	7.03265e-22
KRI1	0.301433	2.88589e-23	7.17387e-22
MZB1	0.301416	2.90245e-23	7.20993e-22
PCAT19	-0.301408	2.91072e-23	7.22539e-22
NFIX	-0.301357	2.96322e-23	7.35049e-22
RCC2	0.301347	2.9732e-23	7.37004e-22
ACTG1P22	0.301313	3.00867e-23	7.45272e-22
IGFBP4	-0.301201	3.12766e-23	7.742e-22
CDC37	0.301193	3.13653e-23	7.75849e-22
GLE1	0.301145	3.18933e-23	7.88356e-22
NPAS3	-0.301136	3.1986e-23	7.90091e-22
PCID2	0.301094	3.24546e-23	8.01103e-22
MRFAP1	-0.300974	3.38379e-23	8.34661e-22
RPL19	0.30089	3.48378e-23	8.58722e-22
NOC2L	0.300811	3.57972e-23	8.81751e-22
COX7A1	-0.300796	3.59864e-23	8.85789e-22
GPRC5B	-0.30071	3.70699e-23	9.1182e-22
TWSG1	-0.30067	3.75861e-23	9.23872e-22
BMS1	0.300619	3.82665e-23	9.39937e-22
NUP155	0.300598	3.85385e-23	9.45958e-22
SRPX	-0.300571	3.8897e-23	9.54089e-22
FMO2	-0.300503	3.98271e-23	9.76222e-22
U2AF2	0.300493	3.99725e-23	9.79104e-22
NAPRT	0.300452	4.05334e-23	9.9215e-22
PRG3	0.30042	4.09915e-23	1.00267e-21
PPM1L	-0.300409	4.11452e-23	1.00572e-21
PIH1D2	-0.300333	4.22351e-23	1.03165e-21
CCT4	0.300136	4.52207e-23	1.10381e-21
RASSF8	-0.300079	4.61132e-23	1.12481e-21
UNC13D	0.300063	4.63598e-23	1.13004e-21
LYNX1	-0.300049	4.65846e-23	1.13473e-21
SAR1A	-0.300002	4.73552e-23	1.1527e-21
