# Supplementary material for: Pan-cancer experimental characteristic of human transcriptional patterns connected with telomerase reverse transcriptase (TERT) gene expression status
Source: Front Genet. 2024 May 27;15:1401100. doi: 10.3389/fgene.2024.1401100 (PMC11163056; doi:10.3389/fgene.2024.1401100)
Supplement: Supplementary file 1 [file DataSheet1.ZIP › Supplementary_Table2.xlsx]

## Sheet: Sheet1
Gene ID	TERT correlation coefficient	p_val	p_adj	Gene ID	TERT correlation coefficient	p_val	p_adj
MYBL2	0.574112	3.8599e-92	1.35579e-87	PURA	-0.465728	4.65272e-57	2.56584e-54
E2F2	0.537835	5.92042e-79	5.19887e-75	AR	-0.462068	4.42237e-56	2.18783e-53
E2F1	0.484956	2.14674e-62	2.47409e-59	ZNF641	-0.422447	3.16915e-46	6.82923e-44
ZBED4	0.474002	2.59009e-59	2.02171e-56	NFIC	-0.412388	6.32937e-44	1.07401e-41
TCF3	0.45321	9.18829e-54	3.62628e-51	ZNF25	-0.408793	4.02302e-43	6.2526e-41
FOXM1	0.433038	9.83848e-49	2.74267e-46	NFIA	-0.408156	5.57011e-43	8.46382e-41
E2F8	0.431762	1.9947e-48	5.30788e-46	ZFPM2	-0.404172	4.1963e-42	5.89581e-40
ZNF296	0.431378	2.46607e-48	6.46424e-46	CREBL2	-0.400202	3.05433e-41	3.97345e-39
ZNF367	0.418253	2.94869e-45	5.85156e-43	PEG3	-0.396952	1.52068e-40	1.84824e-38
HMGB2	0.411005	1.29246e-43	2.14435e-41	MITF	-0.396173	2.22879e-40	2.6359e-38
MTA2	0.406142	1.55163e-42	2.27087e-40	HLF	-0.389616	5.33613e-39	5.74107e-37
E2F7	0.399055	5.39425e-41	6.84019e-39	ZBTB20	-0.387362	1.564e-38	1.59233e-36
TCF19	0.389114	6.78281e-39	7.13312e-37	NFIB	-0.385992	2.99319e-38	2.95325e-36
JARID2	0.373801	8.46416e-36	6.86613e-34	ZFP36L1	-0.384012	7.61227e-38	7.14922e-36
WDHD1	0.370783	3.30095e-35	2.46693e-33	GLIS3	-0.382333	1.67066e-37	1.51632e-35
POU4F1	0.368722	8.28859e-35	6.04018e-33	ZNF436	-0.381148	2.90235e-37	2.58744e-35
ARID3A	0.368556	8.92372e-35	6.47615e-33	RORA	-0.379196	7.17002e-37	6.21844e-35
E2F3	0.35682	1.48541e-32	8.73956e-31	ZFHX3	-0.374008	7.70852e-36	6.28218e-34
E2F4	0.354739	3.5985e-32	2.0519e-30	PBX1	-0.372715	1.38366e-35	1.09957e-33
CAPN15	0.354298	4.33676e-32	2.45692e-30	TEAD1	-0.3722	1.74551e-35	1.36247e-33
MXD3	0.351656	1.31879e-31	7.0938e-30	TSHZ3	-0.369856	4.99769e-35	3.6879e-33
ISL2	0.349769	2.89924e-31	1.50868e-29	ATF7	-0.369829	5.05864e-35	3.72504e-33
HMGA1	0.347531	7.33107e-31	3.67862e-29	THRB	-0.368581	8.82384e-35	6.41693e-33
USF1	0.346062	1.34167e-30	6.59105e-29	AFF4	-0.366759	1.98031e-34	1.39117e-32
KLF1	0.344207	2.86657e-30	1.3774e-28	EPAS1	-0.361537	1.95101e-33	1.24148e-31
SSRP1	0.340341	1.3717e-29	6.21583e-28	TUB	-0.360051	3.71168e-33	2.28324e-31
NKRF	0.340275	1.40849e-29	6.36722e-28	ZBTB37	-0.35776	9.93875e-33	5.90692e-31
LYAR	0.337306	4.61551e-29	1.96986e-27	ID4	-0.357043	1.35065e-32	7.95999e-31
ZNF511	0.336798	5.64627e-29	2.39234e-27	ZNF483	-0.356168	1.96114e-32	1.1386e-30
TFAP4	0.333267	2.27262e-28	9.05056e-27	PBX3	-0.343407	3.97063e-30	1.88726e-28
GFI1	0.330786	5.97901e-28	2.3283e-26	PGR	-0.342256	6.33441e-30	2.96266e-28
PINX1	0.329571	9.57153e-28	3.65038e-26	ZNF585B	-0.340247	1.42407e-29	6.42936e-28
GTF3A	0.328742	1.31778e-27	4.97711e-26	JAZF1	-0.33919	2.17666e-29	9.58087e-28
ZNF622	0.327185	2.3968e-27	8.79703e-26	TBX3	-0.337968	3.54648e-29	1.53223e-27
MYC	0.325612	4.37016e-27	1.57924e-25	ZBTB4	-0.336936	5.34649e-29	2.27081e-27
PRDM15	0.324517	6.62427e-27	2.36461e-25	NFAT5	-0.336258	6.99445e-29	2.92129e-27
BCL11A	0.323517	9.67182e-27	3.40745e-25	SMAD9	-0.335988	7.78534e-29	3.23239e-27
ZNF394	0.31722	1.01486e-25	3.25247e-24	TRPS1	-0.332117	3.56257e-28	1.40129e-26
ZNF668	0.313584	3.84348e-25	1.16081e-23	CSRNP3	-0.331747	4.11472e-28	1.61305e-26
ZNF574	0.312372	5.9692e-25	1.75455e-23	KLF9	-0.329971	8.19953e-28	3.16493e-26
ARID3B	0.311696	7.62216e-25	2.22181e-23	ZNF264	-0.322428	1.45822e-26	5.07128e-25
BHLHA15	0.310953	9.96179e-25	2.87281e-23	IKZF2	-0.317293	9.87922e-26	3.16902e-24
ZNF628	0.309703	1.56107e-24	4.422e-23	ATOH8	-0.316408	1.36864e-25	4.33876e-24
DNAJC2	0.30723	3.77191e-24	1.02864e-22	EBF2	-0.316045	1.56353e-25	4.93432e-24
NSD2	0.303155	1.58414e-23	4.04969e-22	ZBTB7C	-0.315443	1.94994e-25	6.08814e-24
ZNF317	0.30305	1.64329e-23	4.19177e-22	PKNOX2	-0.315291	2.06166e-25	6.40281e-24
MYB	0.302656	1.88557e-23	4.78546e-22	ZNF19	-0.314522	2.73098e-25	8.37778e-24
MIS18BP1	0.301722	2.61013e-23	6.51142e-22	RARB	-0.312585	5.52561e-25	1.62961e-23
				MAF	-0.309503	1.67703e-24	4.73899e-23
				IKZF4	-0.308542	2.36475e-24	6.58698e-23
				ZBTB8A	-0.307227	3.77557e-24	1.02883e-22
				NR2F2	-0.304414	1.01919e-23	2.65374e-22
				ZNF676	-0.302711	1.84976e-23	4.70477e-22
				NFIX	-0.301357	2.96322e-23	7.35049e-22
				NPAS3	-0.301136	3.1986e-23	7.90091e-22
