# Supplementary material for: Pan-cancer experimental characteristic of human transcriptional patterns connected with telomerase reverse transcriptase (TERT) gene expression status
Source: Front Genet. 2024 May 27;15:1401100. doi: 10.3389/fgene.2024.1401100 (PMC11163056; doi:10.3389/fgene.2024.1401100)
Supplement: Supplementary file 1 [file DataSheet1.ZIP › Supplementary_Table3.xlsx]

## Sheet: Sheet1
Molecular pathway	TERT correlation coefficient	p_val	p_adj
reactome_Telomere_Extension_By_Telomerase_Main_Pathway	0.667714	4.3938e-135	1.28651e-131
KEGG_Ribosome_biogenesis_in_eukaryotes_Main_Pathway	0.515617	1.22048e-71	1.78679e-68
reactome_snRNP_Assembly_Main_Pathway	0.506621	7.89166e-69	7.70226e-66
reactome_NoRC_negatively_regulates_rRNA_expression_Main_Pathway	0.492897	1.06384e-64	7.05071e-62
5_aminoimidazole_ribonucleotide_biosynthesis	0.492714	1.20402e-64	7.05071e-62
reactome_Purine_ribonucleoside_monophosphate_biosynthesis_Main_Pathway	0.487459	4.08961e-63	1.99573e-60
reactome_RNA_Polymerase_I_Chain_Elongation_Main_Pathway	0.487132	5.08202e-63	2.12573e-60
reactome_RNA_Polymerase_I_Promoter_Escape_Main_Pathway	0.485944	1.11736e-62	4.08955e-60
reactome_Transport_of_Mature_mRNA_Derived_from_an_Intronless_Transcript_Main_Pathway	0.477999	2.00272e-60	6.51551e-58
reactome_mRNA_decay_by_3_to_5_exoribonuclease_Main_Pathway	0.474383	2.0316e-59	5.94854e-57
reactome_Rev_mediated_nuclear_export_of_HIV_RNA_Main_Pathway	0.473423	3.74059e-59	9.65328e-57
reactome_Vpr_mediated_nuclear_import_of_PICs_Main_Pathway	0.473335	3.95626e-59	9.65328e-57
reactome_Transport_of_the_SLBP_Dependant_Mature_mRNA_Main_Pathway	0.472434	7.00357e-59	1.57742e-56
biocarta_polyadenylation_of_mrna_Main_Pathway	0.466622	2.67412e-57	5.46618e-55
reactome_Transport_of_the_SLBP_independent_Mature_mRNA_Main_Pathway	0.466548	2.8003e-57	5.46618e-55
tRNA_charging	0.465979	3.98308e-57	7.28905e-55
reactome_pre_mRNA_splicing_Main_Pathway	0.465435	5.57941e-57	9.60972e-55
reactome_NEP_NS2_Interacts_with_the_Cellular_Export_Machinery_Main_Pathway	0.460359	1.25348e-55	2.03899e-53
reactome_Transport_of_Mature_mRNA_derived_from_an_Intron_Containing_Transcript_Main_Pathway	0.457498	7.0786e-55	1.09085e-52
reactome_RNA_Polymerase_I_Transcription_Termination_Main_Pathway	0.456636	1.18799e-54	1.73922e-52
KEGG_RNA_degradation_Main_Pathway	0.456013	1.72622e-54	2.40684e-52
reactome_Mitochondrial_tRNA_aminoacylation_Main_Pathway	0.455239	2.74399e-54	3.652e-52
KEGG_Spliceosome_Main_Pathway	0.455111	2.96259e-54	3.77151e-52
reactome_Nuclear_import_of_Rev_protein_Main_Pathway	0.45427	4.89096e-54	5.96697e-52
reactome_RNA_Polymerase_I_Transcription_Initiation_Main_Pathway	0.443938	2.07655e-51	2.43206e-49
reactome_mRNA_Capping_Main_Pathway	0.440917	1.17126e-50	1.31902e-48
KEGG_Basal_transcription_factors_Main_Pathway	0.440081	1.88424e-50	2.04335e-48
reactome_Mitochondrial_transcription_initiation_Main_Pathway	0.437268	9.25226e-50	9.34159e-48
reactome_Transport_of_Ribonucleoproteins_into_the_Host_Nucleus_Main_Pathway	0.437302	9.07561e-50	9.34159e-48
reactome_Recycling_of_eIF2_GDP_Main_Pathway	0.436352	1.54786e-49	1.51071e-47
reactome_Processing_of_Intronless_Pre_mRNAs_Main_Pathway	0.434449	4.48714e-49	4.23817e-47
reactome_Regulation_of_Glucokinase_by_Glucokinase_Regulatory_Protein_Main_Pathway	0.43365	7.00292e-49	6.40767e-47
mTOR_Pathway_Translation_Elongation	0.430867	3.26806e-48	2.89966e-46
reactome_RNA_Polymerase_II_Pre_transcription_Events_Main_Pathway	0.430796	3.39895e-48	2.92709e-46
reactome_HIV_Transcription_Initiation_Main_Pathway	0.430388	4.25381e-48	3.55861e-46
KEGG_DNA_replication_Main_Pathway	0.428608	1.12965e-47	9.18785e-46
reactome_Removal_of_the_Flap_Intermediate_Main_Pathway	0.426174	4.25003e-47	3.36327e-45
reactome_Cleavage_of_Growing_Transcript_in_the_Termination_Region_Main_Pathway	0.423335	1.9677e-46	1.51617e-44
Mismatch_Repair_in_Eukaryotes_Pathway	0.422879	2.514e-46	1.88743e-44
KEGG_Mismatch_repair_Main_Pathway	0.419971	1.18706e-45	8.6893e-44
reactome_Nuclear_Pore_Complex_NPC_Disassembly_Main_Pathway	0.419351	1.6489e-45	1.17756e-43
reactome_Formation_of_HIV_elongation_complex_in_the_absence_of_HIV_Tat_Main_Pathway	0.419	1.98649e-45	1.38487e-43
reactome_SIRT1_negatively_regulates_rRNA_Expression_Main_Pathway	0.418952	2.03672e-45	1.38686e-43
reactome_Fanconi_Anemia_Main_Pathway	0.41784	3.66639e-45	2.43981e-43
reactome_Leading_Strand_Synthesis_Main_Pathway	0.417647	4.05939e-45	2.64131e-43
KEGG_RNA_transport_Main_Pathway	0.417386	4.6564e-45	2.9639e-43
reactome_Mismatch_repair_MMR_directed_by_MSH2_MSH6_MutSalpha__Main_Pathway	0.416227	8.56115e-45	5.33341e-43
reactome_RNA_Pol_II_CTD_phosphorylation_and_interaction_with_CE_Main_Pathway	0.415315	1.38018e-44	8.41908e-43
reactome_Polymerase_switching_Main_Pathway	0.413243	4.06344e-44	2.42811e-42
tetrahydrofolate_salvage_from_5_10_methenyltetrahydrofolate	0.411817	8.50256e-44	4.9791e-42
tetrahydrofolate_salvage_from_510_methenyltetrahydrofolate	0.411686	9.09966e-44	5.22428e-42
reactome_Mismatch_repair_MMR_directed_by_MSH2_MSH3_MutSbeta__Main_Pathway	0.411539	9.81374e-44	5.52589e-42
reactome_Cytosolic_sensors_of_pathogen_associated_DNA_Main_Pathway	0.411447	1.02918e-43	5.68571e-42
reactome_Formation_of_HIV_1_elongation_complex_containing_HIV_1_Tat_Main_Pathway	0.411333	1.09159e-43	5.91886e-42
KEGG_Non_homologous_end_joining_Main_Pathway	0.409369	2.99623e-43	1.59508e-41
reactome_Formation_of_the_Early_Elongation_Complex_Main_Pathway	0.408372	4.98836e-43	2.6082e-41
reactome_U12_Dependent_Splicing_Main_Pathway	0.407432	8.05704e-43	4.13877e-41
Regulation_of_Cytoskeleton_Remodeling_by_Activin_A	-0.405809	1.83691e-42	9.27321e-41
reactome_Removal_of_the_Flap_Intermediate_from_the_C_strand_Main_Pathway	0.405118	2.60436e-42	1.29247e-40
reactome_Cytosolic_tRNA_aminoacylation_Main_Pathway	0.403619	5.54236e-42	2.70467e-40
KEGG_Nucleotide_excision_repair_Main_Pathway	0.403495	5.89831e-42	2.83119e-40
reactome_Inhibition_of_replication_initiation_of_damaged_DNA_by_RB1_E2F1_Main_Pathway	0.403197	6.84866e-42	3.23433e-40
biocarta_spliceosomal_assembly_Main_Pathway	0.402202	1.12746e-41	5.24001e-40
reactome_Recruitment_of_NuMA_to_mitotic_centrosomes_Main_Pathway	0.402003	1.24571e-41	5.69911e-40
reactome_Activation_of_the_pre_replicative_complex_Main_Pathway	0.400427	2.73234e-41	1.23081e-39
NCI_Fanconi_anemia_Pathway__Sister_Chromatid_Exchange_Process_	0.400178	3.09167e-41	1.37158e-39
inosine_5_phosphate_biosynthesis	0.399773	3.77937e-41	1.65164e-39
NHEJ_mechanisms_of_DSBs_repair_effect	0.399671	3.97477e-41	1.71149e-39
NCI_BARD1_signaling_events_Main_Pathway	0.399519	4.2871e-41	1.81922e-39
biocarta_skeletal_muscle_hypertrophy_is_regulated_via_akt_mtor_Pathway__muscle_development_	0.3987	6.42984e-41	2.68951e-39
reactome_Processing_of_Capped_Intron_Containing_Pre_mRNA_Main_Pathway	0.398264	7.97169e-41	3.28748e-39
reactome_RNA_Polymerase_II_Transcription_Elongation_Main_Pathway	0.397093	1.41898e-40	5.7705e-39
DNA_Repair_Mechanisms_Pathway	0.396802	1.63667e-40	6.56462e-39
reactome_Activation_of_ATR_in_response_to_replication_stress_Main_Pathway	0.396431	1.96354e-40	7.76927e-39
reactome_RNA_Polymerase_III_Transcription_Initiation_From_Type_1_Promoter_Main_Pathway	0.396024	2.39712e-40	9.35836e-39
NCI_Fanconi_anemia_Pathway__regulation_of_double_strand_break_repair_via_homologous_recombination_	0.39552	3.06771e-40	1.18188e-38
KEGG_Base_excision_repair_Main_Pathway	0.393809	7.05918e-40	2.68432e-38
biocarta_cdk_regulation_of_dna_replication_Main_Pathway	0.393675	7.53626e-40	2.82899e-38
reactome_Repair_synthesis_for_gap_filling_by_DNA_polymerase_in_TC_NER_Main_Pathway	0.39359	7.85238e-40	2.87397e-38
reactome_RNA_Polymerase_III_Transcription_Initiation_From_Type_2_Promoter_Main_Pathway	0.393601	7.80891e-40	2.87397e-38
reactome_Recruitment_of_mitotic_centrosome_proteins_and_complexes_Main_Pathway	0.393506	8.17749e-40	2.95601e-38
NCI_ATM_Main_Pathway	0.392729	1.19195e-39	4.25614e-38
KEGG_Homologous_recombination_Main_Pathway	0.392184	1.55174e-39	5.47409e-38
KEGG_RNA_polymerase_Main_Pathway	0.391814	1.85476e-39	6.46516e-38
reactome_SLBP_independent_Processing_of_Histone_Pre_mRNAs_Main_Pathway	0.391472	2.18701e-39	7.53361e-38
reactome_Formation_of_transcription_coupled_NER_TC_NER_repair_complex_Main_Pathway	0.391205	2.48777e-39	8.46997e-38
NCI_BARD1_signaling_events_Pathway__DNA_repair_	0.39092	2.854e-39	9.60518e-38
biocarta_brca1_dependent_ub_ligase_activity_Main_Pathway	0.389555	5.49329e-39	1.82777e-37
reactome_SLBP_Dependent_Processing_of_Replication_Dependent_Histone_Pre_mRNAs_Main_Pathway	0.389275	6.28243e-39	2.06685e-37
reactome_Tat_mediated_elongation_of_the_HIV_1_transcript_Main_Pathway	0.389198	6.51732e-39	2.1203e-37
reactome_Removal_of_DNA_patch_containing_abasic_residue_Main_Pathway	0.389042	7.02052e-39	2.25891e-37
KEGG_Fanconi_anemia_Main_Pathway	0.386945	1.90563e-38	6.06488e-37
reactome_Unwinding_of_DNA_Main_Pathway	0.38638	2.49162e-38	7.84459e-37
reactome_Meiotic_recombination_Main_Pathway	0.381856	2.08761e-37	6.50269e-36
NCI_E_cadherin_signaling_in_the_nascent_adherens_junction_Pathway__regulation_of_cell_cell_adhesion_	-0.380992	3.12068e-37	9.61826e-36
UMP_biosynthesis	0.380119	4.67921e-37	1.42716e-35
NCI_Fanconi_anemia_Main_Pathway	0.379891	5.20034e-37	1.56975e-35
reactome_Orc1_removal_from_chromatin_Main_Pathway	0.379304	6.82118e-37	2.038e-35
reactome_Activation_of_DNA_fragmentation_factor_Main_Pathway	0.37925	6.99534e-37	2.06892e-35
dolichyl_diphosphooligosaccharide_biosynthesis	0.378619	9.36089e-37	2.74087e-35
BRCA1_Pathway	0.37811	1.18323e-36	3.4302e-35
reactome_Folding_of_actin_by_CCT_TriC_Main_Pathway	0.377786	1.37325e-36	3.94204e-35
NCI_DNA_PK_pathway_in_nonhomologous_end_joining_Pathway__double_strand_break_repair_via_nonhomologous_end_joining_	0.374955	5.01221e-36	1.42483e-34
reactome_Loss_of_Nlp_from_mitotic_centrosomes_Main_Pathway	0.373342	1.04217e-35	2.93412e-34
reactome_CDT1_association_with_the_CDC6_ORC_origin_complex_Main_Pathway	0.372787	1.33921e-35	3.73448e-34
reactome_Switching_of_origins_to_a_post_replicative_state_Main_Pathway	0.372032	1.88225e-35	5.19927e-34
reactome_Regulation_of_PLK1_Activity_at_G2_M_Transition_Main_Pathway	0.370796	3.28059e-35	8.97717e-34
reactome_Dual_incision_reaction_in_GG_NER_Main_Pathway	0.370598	3.58486e-35	9.71895e-34
reactome_PRC2_methylates_histones_and_DNA_Main_Pathway	0.370022	4.6401e-35	1.24644e-33
reactome_Tristetraprolin_TTP_destabilizes_mRNA_Main_Pathway	0.369908	4.88305e-35	1.29978e-33
reactome_DNA_replication_initiation_Main_Pathway	0.369438	6.0247e-35	1.58922e-33
NCI_ATM_Pathway__G1_S_transition_checkpoint_	0.366142	2.60015e-34	6.79754e-33
reactome_Assembly_of_the_RAD51_ssDNA_nucleoprotein_complex_Main_Pathway	0.364887	4.51906e-34	1.17096e-32
reactome_E2F_enabled_inhibition_of_pre_replication_complex_formation_Main_Pathway	0.364356	5.70335e-34	1.46486e-32
reactome_Displacement_of_DNA_glycosylase_by_APE1_Main_Pathway	0.364233	6.02021e-34	1.5328e-32
biocarta_pten_dependent_cell_cycle_arrest_and_apoptosis_Main_Pathway	-0.363892	6.9886e-34	1.76402e-32
reactome_RNA_Polymerase_III_Transcription_Initiation_From_Type_3_Promoter_Main_Pathway	0.363044	1.01264e-33	2.5342e-32
KEGG_Selenocompound_metabolism_Main_Pathway	0.362769	1.14159e-33	2.83268e-32
Ubiquitin_Proteasome_Dependent_Proteolysis_Pathway	0.362425	1.32628e-33	3.26331e-32
reactome_CDC6_association_with_the_ORC_origin_complex_Main_Pathway	0.362137	1.50298e-33	3.66728e-32
NCI_Regulation_of_Telomerase_Main_Pathway	0.362117	1.5161e-33	3.66871e-32
reactome_Separation_of_Sister_Chromatids_Main_Pathway	0.361597	1.90036e-33	4.56088e-32
NCI_DNA_PK_pathway_in_nonhomologous_end_joining_Pathway__V_D_J_recombination_	0.36062	2.90224e-33	6.90875e-32
Nucleotide_excision_repair_effect	0.360458	3.11256e-33	7.34966e-32
reactome_Pyrimidine_biosynthesis_Main_Pathway	0.358377	7.62896e-33	1.78701e-31
reactome_APC_C_Cdc20_mediated_degradation_of_Cyclin_B_Main_Pathway	0.356954	1.40284e-32	3.25993e-31
NCI_ATR_signaling_Main_Pathway	0.356828	1.4804e-32	3.41309e-31
reactome_Phosphorylation_of_the_APC_C_Main_Pathway	0.356553	1.6648e-32	3.80824e-31
reactome_Presynaptic_phase_of_homologous_DNA_pairing_and_strand_exchange_Main_Pathway	0.355984	2.12164e-32	4.81563e-31
NCI_Regulation_of_nuclear_SMAD2_3_signaling_Pathway__Pathway_degradation_of_SMAD3_	-0.355556	2.54473e-32	5.73151e-31
NCI_ATR_signaling_Pathway__response_to_G2_M_transition_DNA_damage_checkpoint_signal_	0.354345	4.25164e-32	9.50289e-31
biocarta_keratinocyte_differentiation_Pathway__keratinocyte_differentiation_	-0.353155	7.02655e-32	1.55862e-30
reactome_APC_C_Cdh1_mediated_degradation_of_Cdc20_and_other_APC_C_Cdh1_targeted_proteins_in_late_mitosis_early_G1_Main_Pathway	0.352451	9.44698e-32	2.07976e-30
reactome_APC_C_Cdc20_mediated_degradation_of_Securin_Main_Pathway	0.352153	1.07081e-31	2.33981e-30
reactome_Regulation_of_APC_C_activators_between_G1_S_and_early_anaphase_Main_Pathway	0.35198	1.15129e-31	2.49701e-30
reactome_Ubiquitin_Mediated_Degradation_of_Phosphorylated_Cdc25A_Main_Pathway	0.351167	1.61857e-31	3.48468e-30
reactome_Condensation_of_Prophase_Chromosomes_Main_Pathway	0.350821	1.87041e-31	3.99749e-30
superpathway_of_methionine_degradation	0.3502	2.4236e-31	5.14226e-30
reactome_APC_Cdc20_mediated_degradation_of_Nek2A_Main_Pathway	0.349745	2.92881e-31	6.1254e-30
reactome_Cdc20_Phospho_APC_C_mediated_degradation_of_Cyclin_A_Main_Pathway	0.349757	2.91406e-31	6.1254e-30
BRCA1_Pathway_Mismatch_Repair	0.349486	3.26105e-31	6.77187e-30
biocarta_cycling_of_ran_in_nucleocytoplasmic_transport_Main_Pathway	0.349175	3.71209e-31	7.65423e-30
reactome_Autodegradation_of_Cdh1_by_Cdh1_APC_C_Main_Pathway	0.348932	4.10484e-31	8.40487e-30
reactome_Biosynthesis_of_the_N_glycan_precursor_dolichol_lipid_linked_oligosaccharide_LLO_and_transfer_to_a_nascent_protein_Main_Pathway	0.34801	6.0137e-31	1.22279e-29
reactome_Conversion_from_APC_C_Cdc20_to_APC_C_Cdh1_in_late_anaphase_Main_Pathway	0.346814	9.85167e-31	1.98936e-29
reactome_RNA_Polymerase_III_Chain_Elongation_Main_Pathway	0.346501	1.12032e-30	2.24678e-29
NCI_CDC42_signaling_events_Pathway__cell_proliferation_	-0.345041	2.03893e-30	4.03377e-29
NCI_Stabilization_and_expansion_of_the_E_cadherin_adherens_junction_Pathway__actin_cable_formation_	-0.345051	2.03066e-30	4.03377e-29
glutamine_biosynthesis	-0.344623	2.41907e-30	4.75372e-29
reactome_degradation_of_DVL_Main_Pathway	0.34459	2.45136e-30	4.78506e-29
biocarta_mechanism_of_protein_import_into_the_nucleus_Main_Pathway	0.344259	2.80641e-30	5.44183e-29
reactome_Phosphorylation_of_Emi1_Main_Pathway	0.344182	2.89622e-30	5.54256e-29
reactome_TGFBR1_KD_Mutants_in_Cancer_Main_Pathway	-0.344193	2.88302e-30	5.54256e-29
NCI_ATR_signaling_Pathway__regulation_of_double_strand_break_repair_via_homologous_recombination_	0.344093	3.00333e-30	5.71023e-29
reactome_KSRP_destabilizes_mRNA_Main_Pathway	0.34272	5.2488e-30	9.91515e-29
reactome_Telomere_C_strand_Lagging_Strand_Synthesis_Main_Pathway	0.342586	5.54134e-30	1.04007e-28
biocarta_role_of_brca1_brca2_and_atr_in_cancer_susceptibility_Pathway__DNA_replication_termination_	0.342362	6.06781e-30	1.13163e-28
NCI_CXCR4_mediated_signaling_events_Pathway__establishment_of_cell_polarity_	-0.341983	7.07429e-30	1.31098e-28
reactome_Cleavage_of_the_damaged_pyrimidine_Main_Pathway	0.341027	1.04064e-29	1.91635e-28
reactome_Processive_synthesis_on_the_C_strand_of_the_telomere_Main_Pathway	0.340662	1.20541e-29	2.2059e-28
NCI_ATR_signaling_Pathway__Pathway_negative_regulation_of_transcription_during_mitosis_via_CHEK1_	0.340197	1.45343e-29	2.64325e-28
reactome_CDK_mediated_phosphorylation_and_removal_of_Cdc6_Main_Pathway	0.339849	1.67095e-29	3.02008e-28
NCI_PLK1_signaling_events_Pathway__spindle_assembly_	0.33954	1.892e-29	3.39863e-28
reactome_APC_C_Cdc20_mediated_degradation_of_mitotic_proteins_Main_Pathway	0.339483	1.93534e-29	3.43435e-28
reactome_SMAD2_3_MH2_Domain_Mutants_in_Cancer_Main_Pathway	-0.339493	1.92753e-29	3.43435e-28
reactome_Autodegradation_of_the_E3_ubiquitin_ligase_COP1_Main_Pathway	0.339242	2.13145e-29	3.75957e-28
reactome_degradation_of_AXIN_Main_Pathway	0.338658	2.69233e-29	4.72045e-28
inosine_5__phosphate_biosynthesis	0.33854	2.82302e-29	4.92012e-28
reactome_Mitotic_Prometaphase_Main_Pathway	0.338107	3.35524e-29	5.81311e-28
biocarta_regulation_of_eif2_Main_Pathway	0.337793	3.80233e-29	6.54895e-28
reactome_Resolution_of_Sister_Chromatid_Cohesion_Main_Pathway	0.337718	3.9182e-29	6.70906e-28
reactome_SCF_beta_TrCP_mediated_degradation_of_Emi1_Main_Pathway	0.336395	6.62593e-29	1.12795e-27
reactome_Assembly_of_the_ORC_complex_at_the_origin_of_replication_Main_Pathway	0.333795	1.84768e-28	3.12718e-27
NCI_PLK1_signaling_events_Pathway__G2_M_transition_of_mitotic_cell_cycle_	0.333229	2.30605e-28	3.88053e-27
GSK3_Signaling_Pathway_b_CTNN_Degradation	0.332298	3.31869e-28	5.52109e-27
JAK_STAT_Pathway_JAK_Degradation	-0.332298	3.31869e-28	5.52109e-27
KEGG_Cysteine_and_methionine_metabolism_Main_Pathway	0.3312	5.09055e-28	8.42098e-27
KEGG_One_carbon_pool_by_folate_Main_Pathway	0.330842	5.85083e-28	9.62429e-27
reactome_Butyrate_Response_Factor_1_BRF1_destabilizes_mRNA_Main_Pathway	0.330344	7.09709e-28	1.16091e-26
reactome_SCF_Skp2_mediated_degradation_of_p27_p21_Main_Pathway	0.330285	7.26011e-28	1.18098e-26
biocarta_proteasome_complex_Pathway__Pathway_degradation_of_PSMA1_	0.330246	7.37078e-28	1.19236e-26
reactome_Deposition_of_new_CENPA_containing_nucleosomes_at_the_centromere_Main_Pathway	0.330088	7.83771e-28	1.26092e-26
NCI_Regulation_of_retinoblastoma_protein_Pathway__Pathway_rRNA_transcription_via_RB1_	0.329992	8.13224e-28	1.30116e-26
KEGG_Proteasome_Main_Pathway	0.329977	8.18203e-28	1.30201e-26
reactome_Zinc_influx_into_cells_by_the_SLC39_gene_family_Main_Pathway	0.329897	8.43941e-28	1.33571e-26
reactome_Regulation_of_activated_PAK_2p34_by_proteasome_mediated_degradation_Main_Pathway	0.328003	1.75131e-27	2.7569e-26
reactome_Cyclin_A_B1_associated_events_during_G2_M_transition_Main_Pathway	0.327803	1.89086e-27	2.96066e-26
reactome_Cytosolic_iron_sulfur_cluster_assembly_Main_Pathway	0.327635	2.01662e-27	3.14077e-26
BRCA1_Pathway_Base_Excission_Repair	0.327434	2.17832e-27	3.37467e-26
reactome_G0_and_Early_G1_Main_Pathway	0.327315	2.28049e-27	3.51435e-26
reactome_Hh_ligand_biogenesis_disease_Main_Pathway	0.326967	2.60492e-27	3.9933e-26
NCI_Arf6_trafficking_events_Pathway__positive_regulation_of_phagocytosis_	-0.326732	2.84999e-27	4.34623e-26
reactome_Association_of_TriC_CCT_with_target_proteins_during_biosynthesis_Main_Pathway	0.326661	2.92869e-27	4.44311e-26
NCI_DNA_PK_pathway_in_nonhomologous_end_joining_Pathway__immunoglobulin_heavy_chain_V_D_J_recombination_	0.326607	2.98989e-27	4.51257e-26
BRCA1_Pathway_Cell_Cycle_Arrest_DNA_Repair_Genes_p21_WAF_CIP1_14_3_3_GADD45	0.326585	3.01501e-27	4.52715e-26
reactome_Ubiquitin_dependent_degradation_of_Cyclin_D1_Main_Pathway	0.326409	3.22501e-27	4.81778e-26
reactome_2_LTR_circle_formation_Main_Pathway	0.326313	3.34511e-27	4.97182e-26
biocarta_sonic_hedgehog_receptor_ptc1_regulates_cell_cycle_Pathway__cell_cycle_arrest_	0.325636	4.33072e-27	6.39414e-26
NCI_ATM_Pathway__chromatin_remodeling_	0.325626	4.34575e-27	6.39414e-26
cysteine_biosynthesis	0.325441	4.6633e-27	6.82707e-26
NCI_Regulation_of_retinoblastoma_protein_Pathway__proteasomal_ubiquitin_dependent_protein_catabolic_process_	0.323929	8.27768e-27	1.20582e-25
reactome_Regulation_of_the_Fanconi_anemia_Main_Pathway	0.32388	8.43281e-27	1.22234e-25
reactome_Processing_of_DNA_ends_prior_to_end_rejoining_Main_Pathway	0.322945	1.20002e-26	1.73086e-25
reactome_Vif_mediated_degradation_of_APOBEC3G_Main_Pathway	0.322801	1.26693e-26	1.81842e-25
NCI_PLK1_signaling_events_Pathway__chromosome_segregation_	0.322715	1.30897e-26	1.8696e-25
mRNA_capping	0.320811	2.6745e-26	3.80143e-25
reactome_Hedgehog_ligand_biogenesis_Main_Pathway	0.320575	2.92093e-26	4.13164e-25
KEGG_Cell_cycle_Main_Pathway	-0.320453	3.05695e-26	4.30325e-25
biocarta_role_of_brca1_brca2_and_atr_in_cancer_susceptibility_Main_Pathway	0.320108	3.47683e-26	4.8709e-25
BRCA1_Pathway_Growth_Promoting_Genes_hTert_S100A7	0.319499	4.36276e-26	6.08293e-25
NCI_PLK1_signaling_events_Pathway__Golgi_organization_	0.319134	4.99597e-26	6.93279e-25
NCI_Regulation_of_nuclear_SMAD2_3_signaling_Pathway__muscle_cell_differentiation_	-0.31843	6.48633e-26	8.95848e-25
NCI_PLK1_signaling_events_Pathway__regulation_of_attachment_of_spindle_microtubules_to_kinetochore_	0.316536	1.30531e-25	1.79435e-24
NCI_PLK1_signaling_events_Pathway__spindle_stabilization_	0.316502	1.32198e-25	1.80876e-24
BRCA1_Pathway_Transciption_Coupled_Repair	0.316306	1.42097e-25	1.93516e-24
NCI_PLK1_signaling_events_Pathway__microtubule_cytoskeleton_organization_	0.316014	1.58176e-25	2.14416e-24
reactome_Cyclin_E_associated_events_during_G1_S_transition_Main_Pathway	0.315895	1.65195e-25	2.22899e-24
KEGG_Aminoacyl_tRNA_biosynthesis_Main_Pathway	0.315524	1.89341e-25	2.54308e-24
reactome_HSF1_activation_Main_Pathway	0.315307	2.0494e-25	2.74003e-24
Glucocorticoid_Receptor_Signaling_Pathway_Histone_Deacetylation	-0.314842	2.42951e-25	3.23346e-24
NCI_DNA_PK_pathway_in_nonhomologous_end_joining_Pathway__immunoglobulin_light_chain_V_J_recombination_	0.314694	2.5651e-25	3.38316e-24
NCI_PLK1_signaling_events_Main_Pathway	0.314696	2.56281e-25	3.38316e-24
biocarta_role_of_ran_in_mitotic_spindle_regulation_Main_Pathway	0.314096	3.19072e-25	4.18942e-24
cAMP_Pathway_Degradation_of_Cell_Cycle_Regulators	-0.314015	3.28613e-25	4.29544e-24
reactome_G2_M_DNA_replication_checkpoint_Main_Pathway	0.313286	4.28453e-25	5.5756e-24
NCI_PLK1_signaling_events_Pathway__proteasomal_ubiquitin_dependent_protein_catabolic_process_	0.31286	5.00095e-25	6.4791e-24
NCI_PLK1_signaling_events_Pathway__cytokinesis_	0.312376	5.96026e-25	7.68795e-24
reactome_Degradation_of_beta_catenin_by_the_destruction_complex_Main_Pathway	0.312336	6.04654e-25	7.76503e-24
asparagine_biosynthesis	0.312233	6.27661e-25	8.02529e-24
KEGG_Pyrimidine_metabolism_Main_Pathway	0.312039	6.73314e-25	8.57158e-24
biocarta_role_of_brca1_brca2_and_atr_in_cancer_susceptibility_Pathway__Pathway_protein_ubiquitination_of_ATM_BRCA1_	0.311778	7.39935e-25	9.37892e-24
reactome_Elongation_arrest_and_recovery_Main_Pathway	0.311711	7.58065e-25	9.56731e-24
reactome_Metabolism_of_polyamines_Main_Pathway	0.310572	1.14282e-24	1.43612e-23
biocarta_p53_signaling_Main_Pathway	0.309941	1.43319e-24	1.79092e-23
reactome_Vitamin_B5_pantothenate_metabolism_Main_Pathway	0.309933	1.43739e-24	1.79092e-23
reactome_Abortive_elongation_of_HIV_1_transcript_in_the_absence_of_Tat_Main_Pathway	0.309698	1.56398e-24	1.94039e-23
superpathway_of_pyrimidine_deoxyribonucleotides_de_novo_biosynthesis	0.309211	1.86145e-24	2.29972e-23
NCI_ErbB2_ErbB3_signaling_events_Pathway__cell_proliferation_	-0.308859	2.11127e-24	2.5974e-23
reactome_cell_division_Main_Pathway	0.308767	2.1816e-24	2.67269e-23
reactome_RNA_Polymerase_III_Abortive_And_Retractive_Initiation_Main_Pathway	0.308363	2.52072e-24	3.07528e-23
reactome_Kinesins_Main_Pathway	0.308324	2.55519e-24	3.1044e-23
reactome_Regulation_of_ornithine_decarboxylase_ODC__Main_Pathway	0.307142	3.89095e-24	4.70773e-23
folate_polyglutamylation	0.306609	4.70023e-24	5.66349e-23
reactome_Cyclin_D_associated_events_in_G1_Main_Pathway	0.306399	5.06376e-24	6.07651e-23
reactome_Cyclin_B2_mediated_events_Main_Pathway	0.305813	6.22875e-24	7.44399e-23
NCI_ATM_Pathway__G2_M_transition_checkpoint_	0.305672	6.54641e-24	7.79182e-23
NCI_PLK1_signaling_events_Pathway__metaphase_plate_congression_	0.305474	7.01958e-24	8.32119e-23
superpathway_of_pyrimidine_deoxyribonucleotides_ide_novoi_biosynthesis	0.305193	7.74965e-24	9.14958e-23
reactome_Polo_like_kinase_mediated_events_Main_Pathway	0.305102	8.00382e-24	9.41172e-23
reactome_The_retinoid_cycle_in_cones_daylight_vision__Main_Pathway	-0.304619	9.48516e-24	1.1109e-22
Cellular_Apoptosis_Pathway_DNA_Fragmentation	0.304342	1.04542e-23	1.21952e-22
NCI_PLK1_signaling_events_Pathway__positive_regulation_of_microtubule_depolymerization_	0.304273	1.07116e-23	1.24459e-22
reactome_mRNA_decay_by_5_to_3_exoribonuclease_Main_Pathway	0.303604	1.35403e-23	1.56703e-22
NCI_LKB1_signaling_events_Pathway__Pathway_degradation_of_CDC37_	0.303299	1.50633e-23	1.73643e-22
KEGG_Protein_export_Main_Pathway	0.302844	1.7661e-23	2.0279e-22
reactome_Clathrin_derived_vesicle_budding_Main_Pathway	-0.302768	1.81367e-23	2.07439e-22
NCI_Sumoylation_by_RanBP2_regulates_transcriptional_repression_Main_Pathway	0.302436	2.03609e-23	2.31972e-22
NCI_HIF_1_alpha_transcription_factor_network_Main_Pathway	-0.30213	2.2649e-23	2.5704e-22
superpathway_of_pyrimidine_ribonucleotides_de_novo_biosynthesis	0.301746	2.58832e-23	2.9261e-22
reactome_Cobalamin_Cbl_vitamin_B12_transport_and_metabolism_Main_Pathway	0.300993	3.36107e-23	3.78508e-22
biocarta_pten_dependent_cell_cycle_arrest_and_apoptosis_Pathway__cell_migration_	-0.300881	3.49453e-23	3.9203e-22
reactome_Pausing_and_recovery_of_Tat_mediated_HIV_elongation_Main_Pathway	0.300561	3.90429e-23	4.36327e-22
biocarta_fc_epsilon_receptor_i_signaling_in_mast_cells_Main_Pathway	-0.30048	4.01515e-23	4.47009e-22
SMAD_Signaling_Network_Pathway	-0.300358	4.18701e-23	4.64377e-22
ATM_Pathway_S_phase_progression	0.300201	4.42065e-23	4.8844e-22
