# Supplementary material for: Pan-cancer experimental characteristic of human transcriptional patterns connected with telomerase reverse transcriptase (TERT) gene expression status
Source: Front Genet. 2024 May 27;15:1401100. doi: 10.3389/fgene.2024.1401100 (PMC11163056; doi:10.3389/fgene.2024.1401100)
Supplement: Supplementary file 1 [file DataSheet1.ZIP › Supplementary_Table4.xlsx]

## Sheet: Sheet1
Gene	baseMean	log2_FC	lfcSE	stat	p_val	p_adj
A1BG	11.2548	-0.093657	0.126412	-0.740887	0.458762	0.547341
A1BG-AS1	59.4591	0.162824	0.0917315	1.775	0.0758973	0.119336
A1CF	188.824	0.0484866	0.337603	0.14362	0.8858	0.915677
A2M	6673.56	-0.380693	0.124625	-3.05471	0.00225279	0.00523404
A2M-AS1	44.6431	-0.29032	0.0958045	-3.03033	0.00244285	0.00563763
A2ML1	535.533	1.15598	0.272365	4.24423	2.19344e-05	7.66209e-05
A2ML1-AS1	0.63467	-2.10836	0.348441	-6.05083	1.44102e-09	1.06293e-08
A2ML1-AS2	0.159807	-0.732381	0.487836	-1.50129	0.133281
A2MP1	2.14516	-1.24397	0.190979	-6.51364	7.33508e-11	6.67207e-10
A3GALT2	2.11695	-0.409027	0.166787	-2.4524	0.0141908	0.0272842
A4GALT	211.832	-0.282611	0.113865	-2.48198	0.0130654	0.0253289
A4GNT	2.35472	0.785376	0.392105	2.00298	0.0451799	0.0759658
AAAS	338.43	-0.104199	0.0479204	-2.17441	0.0296742	0.052402
AACS	553.848	0.252069	0.0621972	4.05274	5.06217e-05	0.000165209
AACSP1	9.54074	0.972131	0.272125	3.57237	0.000353761	0.000973657
AADAC	55.5438	-0.63795	0.281522	-2.26608	0.0234467	0.0425826
AADACL2	17.1188	1.62548	0.508218	3.19839	0.00138199	0.00335652
AADACL2-AS1	1.82959	-0.341399	0.281897	-1.21108	0.225866	0.303598
AADACL3	1.5009	2.18028	0.63674	3.42413	0.000616774	0.0016122
AADACL4	0.553965	-0.758473	0.437772	-1.73258	0.083171	0.129066
AADACP1	21.2399	0.0268945	0.216738	0.124088	0.901246	0.92779
AADAT	63.14	-0.242737	0.111688	-2.17336	0.0297536	0.052532
AAGAB	463.524	-0.0463383	0.0423498	-1.09418	0.273875	0.356834
AAK1	2123.56	-0.638221	0.0518123	-12.318	7.2502e-35	2.14152e-32
AAMDC	88.0888	-0.266716	0.0686205	-3.88682	0.000101564	0.000311495
AAMP	692.145	0.105984	0.0473587	2.23789	0.0252281	0.0453886
AANAT	1.34981	0.078021	0.206109	0.378542	0.705028	0.770626
AAR2	294.04	0.222423	0.0460462	4.83043	1.36235e-06	5.98345e-06
AARD	25.3366	-0.565814	0.234985	-2.40787	0.0160458	0.0304435
AARS2	250.553	0.322034	0.0578734	5.56446	2.62966e-08	1.55688e-07
AARSD1	37.7026	-0.138974	0.0752785	-1.84613	0.0648728	0.104215
AASDH	174.854	-0.0181332	0.0539629	-0.336031	0.736847	0.796722
AASDHPPT	347.744	-0.0184051	0.0469798	-0.391767	0.695231	0.762521
AASS	293.844	-0.505017	0.0894452	-5.64611	1.64119e-08	1.01085e-07
AATBC	37.6598	0.57132	0.13539	4.21981	2.44512e-05	8.46609e-05
AATF	520.219	0.227319	0.0446369	5.09263	3.53127e-07	1.72859e-06
AATK	212.315	0.112816	0.135931	0.829952	0.406566	0.49565
ABALON	12.9923	-0.363871	0.111	-3.27812	0.00104502	0.00260576
ABAT	735.356	-1.10863	0.122591	-9.04336	1.51932e-19	5.21853e-18
ABCA1	1933.61	-0.16497	0.0700659	-2.3545	0.0185476	0.0346234
ABCA10	143.186	-0.699092	0.114013	-6.13167	8.69618e-10	6.64236e-09
ABCA11P	26.0943	-0.418481	0.0888004	-4.7126	2.44574e-06	1.02286e-05
ABCA12	176.118	0.200931	0.232176	0.865425	0.386805	0.475743
ABCA13	329.915	0.717572	0.180314	3.97957	6.90411e-05	0.000219293
ABCA17P	22.2513	-0.323528	0.158146	-2.04576	0.0407799	0.0694232
ABCA2	1135.9	-0.358079	0.092282	-3.88026	0.000104343	0.000319216
ABCA3	595.487	-0.37821	0.127479	-2.96684	0.00300882	0.00679158
ABCA4	30.2542	0.472068	0.165953	2.8446	0.00444676	0.00965543
ABCA5	663.446	-0.103866	0.082315	-1.26182	0.207015	0.281568
ABCA6	411.445	-0.860769	0.117287	-7.33901	2.15186e-13	2.88334e-12
ABCA7	460.66	0.650556	0.100022	6.5041	7.81573e-11	7.07099e-10
ABCA8	393.182	-0.897029	0.132767	-6.75641	1.41457e-11	1.42928e-10
ABCA9	214.301	-0.66506	0.119875	-5.54793	2.89064e-08	1.70016e-07
ABCA9-AS1	2.24049	-0.675728	0.26378	-2.56171	0.0104157	0.0206738
ABCB1	185.045	-0.214194	0.133853	-1.60022	0.10955	0.163465
ABCB10	244.277	0.320349	0.0543355	5.89577	3.72946e-09	2.55921e-08
ABCB10P1	0.195955	0.00320215	0.57655	0.00555398	0.995569
ABCB10P3	0.00878132	-0.475947	3.47888	-0.136811	0.891181
ABCB10P4	0.0390189	-0.354108	1.49832	-0.236336	0.813172
ABCB11	15.5735	0.409604	0.236942	1.72871	0.0838614	0.130002
ABCB4	82.0899	-0.215918	0.145742	-1.48151	0.138471	0.200085
ABCB5	11.4653	-0.670128	0.207698	-3.22645	0.00125335	0.00306792
ABCB6	32.0135	-0.0668382	0.0887344	-0.75324	0.451306	0.539884
ABCB7	231.35	0.209935	0.0454111	4.62299	3.78255e-06	1.52889e-05
ABCB8	412.998	0.0344827	0.0608534	0.566652	0.570951	0.652624
ABCB9	178.137	0.0735248	0.082686	0.889204	0.373893	0.462467
ABCC1	1360.9	0.303586	0.062706	4.84142	1.28916e-06	5.69362e-06
ABCC10	433.884	0.0580579	0.0604479	0.960462	0.336823	0.424527
ABCC11	51.4944	-0.106707	0.190584	-0.559893	0.575552	0.656772
ABCC12	8.35537	0.163272	0.355559	0.459197	0.646093	0.719848
ABCC13	7.80392	1.45901	0.242195	6.02409	1.70066e-09	1.24049e-08
ABCC2	119.998	0.484939	0.145985	3.32185	0.000894236	0.00226329
ABCC3	1135.23	-0.013787	0.134687	-0.102363	0.918469	0.940871
ABCC4	474.074	-0.0656234	0.0856464	-0.766213	0.44355	0.532382
ABCC5	1223.96	0.288827	0.0816999	3.53522	0.000407441	0.0011088
ABCC5-AS1	0.235393	-0.146214	0.308347	-0.474187	0.635367	0.7104
ABCC6	136.99	-0.438029	0.15197	-2.88234	0.0039473	0.00866613
ABCC6P1	8.81443	-0.0436349	0.202805	-0.215157	0.829645	0.871742
ABCC6P2	2.18206	0.0254632	0.209346	0.121632	0.90319	0.929122
ABCC8	54.9634	-0.817697	0.226601	-3.60854	0.00030793	0.000857883
ABCC9	377.43	-0.853149	0.123535	-6.90614	4.98018e-12	5.39726e-11
ABCD1	208.155	0.180674	0.0744412	2.42707	0.0152213	0.0290474
ABCD1P2	0.0328509	-0.604066	1.30137	-0.464177	0.642521
ABCD1P3	0.00198245	-0.495465	3.47888	-0.142421	0.886747
ABCD1P4	0.0248005	-0.53184	2.04003	-0.260702	0.794322
ABCD1P5	0.018182	-0.451209	2.286	-0.19738	0.843531
ABCD2	51.9124	0.336796	0.133596	2.52101	0.0117019	0.0229404
ABCD3	614.661	-0.0664047	0.0570986	-1.16298	0.244836	0.324872
ABCD4	473.538	-0.116754	0.0506065	-2.30709	0.0210496	0.0387105
ABCE1	564.059	0.365602	0.0523339	6.98596	2.82918e-12	3.18716e-11
ABCF1	716.095	0.219815	0.0458942	4.78961	1.67103e-06	7.22232e-06
ABCF2	435.346	0.277211	0.0483042	5.73886	9.53158e-09	6.09853e-08
ABCF2P1	0.562428	-0.512324	0.256589	-1.99667	0.0458609	0.0769521
ABCF2P2	0.00577191	-0.475947	3.47888	-0.136811	0.891181
ABCF3	489.24	0.132437	0.0501974	2.63832	0.00833189	0.0169584
ABCG1	427.308	0.0145245	0.0772077	0.188123	0.85078	0.888911
ABCG2	136.01	-0.448385	0.123022	-3.64476	0.000267642	0.000753215
ABCG4	14.2225	-0.769876	0.162552	-4.73618	2.17783e-06	9.20178e-06
ABCG5	6.91021	1.16961	0.329953	3.54479	0.000392925	0.00107299
ABCG8	5.42773	1.49546	0.34132	4.38139	1.17924e-05	4.32956e-05
ABHD1	12.1942	-0.55412	0.120946	-4.58155	4.61548e-06	1.83303e-05
ABHD10	247.76	-0.210034	0.0483047	-4.34811	1.37314e-05	4.98225e-05
ABHD11	190.277	0.104474	0.0883382	1.18266	0.236942	0.315958
ABHD12	524.376	-0.072196	0.0570033	-1.26652	0.205326	0.279658
ABHD12B	24.3812	0.818341	0.250646	3.26492	0.00109494	0.0027188
ABHD13	263.441	0.0402062	0.0521395	0.771128	0.440631	0.529577
ABHD14A	54.4188	-0.510743	0.0943512	-5.41321	6.19051e-08	3.43933e-07
ABHD14A-ACY1	0.770216	-0.358344	0.209095	-1.71378	0.0865683	0.133582
ABHD14B	429.641	-0.296898	0.0650733	-4.56252	5.05424e-06	1.99461e-05
ABHD15	192.88	0.177189	0.0694179	2.5525	0.0106952	0.0211645
ABHD15-AS1	0.245463	-0.753094	0.33834	-2.22585	0.0260242	0.0466698
ABHD16A	51.3305	-0.231536	0.065667	-3.52591	0.000422029	0.00114421
ABHD16B	1.12859	-0.0947686	0.185828	-0.509979	0.610066	0.688065
ABHD17A	249.525	0.0678759	0.0679044	0.999579	0.317514	0.404209
ABHD17AP1	0.601087	0.301746	0.210217	1.4354	0.151173	0.215724
ABHD17AP3	0.52545	0.0623912	0.240751	0.259152	0.795518	0.845159
ABHD17AP4	0.303376	-0.0471769	0.326819	-0.144352	0.885223	0.915326
ABHD17AP5	1.23434	1.16922	0.300563	3.89009	0.000100207	0.000307863
ABHD17AP6	0.706473	0.489296	0.374295	1.30725	0.191129	0.263522
ABHD17AP7	0
ABHD17AP8	0.00812711	-0.50193	3.47888	-0.144279	0.88528
ABHD17AP9	0
ABHD17B	194.925	0.73627	0.073287	10.0464	9.52936e-24	6.18695e-22
ABHD17C	342.518	0.658389	0.0973011	6.76651	1.31923e-11	1.34063e-10
ABHD18	229.324	-0.0760768	0.0425557	-1.7877	0.0738247	0.116411
ABHD2	3499.65	-0.0319635	0.0710936	-0.449598	0.653001	0.72625
ABHD3	220.702	0.516432	0.0671362	7.69229	1.4452e-14	2.32607e-13
ABHD4	370.257	-0.175042	0.0589753	-2.96806	0.00299689	0.00676749
ABHD5	163.998	0.0282693	0.0603631	0.468322	0.639554	0.71428
ABHD6	134.062	-0.390116	0.0776502	-5.02402	5.06022e-07	2.40775e-06
ABHD8	105.062	0.0904731	0.0851049	1.06308	0.287747	0.371951
ABI1	777.284	0.170188	0.0376245	4.52334	6.08714e-06	2.36474e-05
ABI1P1	0.213147	-0.353277	0.419135	-0.842873	0.399299	0.488516
ABI2	1339.78	-0.597654	0.0602777	-9.915	3.58245e-23	2.13509e-21
ABI3	117.801	0.0325579	0.0893589	0.364349	0.715597	0.77961
ABI3BP	701.212	-1.15825	0.13321	-8.69495	3.46974e-18	9.59498e-17
ABL1	1266.51	-0.0862775	0.0521269	-1.65514	0.0978954	0.148478
ABL2	1172.19	-0.045415	0.0472873	-0.960406	0.336851	0.424543
ABLIM1	3044.21	-0.755991	0.0846123	-8.93476	4.08045e-19	1.31509e-17
ABLIM2	225.16	-0.372513	0.12834	-2.90255	0.0037014	0.00816764
ABLIM3	372.649	-0.85104	0.121451	-7.00726	2.43035e-12	2.77038e-11
ABO	418.013	-0.269194	0.148228	-1.81608	0.0693576	0.110357
ABR	1590.18	0.112093	0.0758572	1.47769	0.139492	0.201332
ABRA	8.07378	-0.965273	0.387594	-2.49042	0.0127591	0.0247996
ABRACL	202.908	0.522068	0.0799432	6.53049	6.55568e-11	6.014e-10
ABRAXAS1	163.089	-0.474705	0.0626981	-7.57129	3.69529e-14	5.58952e-13
ABRAXAS2	216.473	-0.0159303	0.0401242	-0.397025	0.691349	0.759038
ABT1	220.178	0.236726	0.0479676	4.93511	8.01051e-07	3.6693e-06
ABT1P1	0.172973	-0.532962	0.451866	-1.17947	0.238212
ABTB1	421.573	0.295823	0.0829796	3.56501	0.000363837	0.000999205
ABTB2	168.673	0.157638	0.0958886	1.64398	0.100181	0.151467
ACAA1	529.052	0.0281593	0.061356	0.458949	0.64627	0.719956
ACAA2	350.085	-0.254751	0.0769968	-3.3086	0.000937651	0.00236516
ACACA	1454.88	0.225696	0.0570495	3.95615	7.61673e-05	0.000239366
ACACB	1063.89	-0.658557	0.0930221	-7.07958	1.44592e-12	1.70835e-11
ACAD10	383.325	0.0168817	0.0476124	0.354566	0.722915	0.785762
ACAD11	51.7177	-0.0381327	0.071072	-0.536537	0.591588	0.671535
ACAD8	342.909	-0.258792	0.0615464	-4.20483	2.61274e-05	8.98627e-05
ACAD9	446.373	0.264921	0.0466889	5.67417	1.39362e-08	8.68115e-08
ACADL	64.0989	-1.56152	0.191367	-8.15986	3.35403e-16	6.83495e-15
ACADM	382.397	-0.141035	0.0576529	-2.44627	0.0144343	0.0277029
ACADS	171.719	-0.214969	0.0881362	-2.43905	0.0147259	0.0282141
ACADSB	491.781	-0.687921	0.0866297	-7.94094	2.00658e-15	3.66903e-14
ACADVL	2400.99	-0.0715202	0.064446	-1.10977	0.267098	0.349376
ACAN	127.502	-0.60422	0.17117	-3.52994	0.000415658	0.00112831
ACAP1	276.746	0.971886	0.130567	7.44359	9.79835e-14	1.38616e-12
ACAP2	1186.39	0.108853	0.0405392	2.68512	0.00725028	0.0149781
ACAP2-IT1	19.1315	-0.274012	0.0985558	-2.78027	0.0054314	0.0115737
ACAP3	748.443	-0.0193383	0.0797942	-0.242352	0.808508	0.855344
ACAT1	393.041	-0.228486	0.0679	-3.36504	0.000765332	0.00196479
ACAT2	194.216	0.301671	0.0748127	4.03235	5.52219e-05	0.000178682
ACBD3	829.347	0.00805829	0.0394609	0.20421	0.83819	0.878933
ACBD3-AS1	3.82373	-0.478205	0.170115	-2.81107	0.00493777	0.0106144
ACBD4	190.365	-0.346184	0.0766806	-4.51462	6.34318e-06	2.4571e-05
ACBD5	439.982	-0.220149	0.0471223	-4.67187	2.98473e-06	1.22521e-05
ACBD6	425.341	0.157676	0.0432467	3.64598	0.00026638	0.000749897
ACBD7	17.1672	-0.371866	0.161518	-2.30232	0.0213173	0.0391573
ACCS	331.777	-0.31475	0.0683507	-4.60493	4.12601e-06	1.65601e-05
ACCSL	0.504535	-0.00548141	0.341525	-0.0160498	0.987195	0.991659
ACD	115.474	0.17433	0.0673796	2.58728	0.00967366	0.0193581
ACE	219.297	-0.136442	0.11904	-1.14619	0.251718	0.332446
ACE2	82.7497	0.249448	0.191794	1.3006	0.193395	0.266251
ACE3P	0.00871014	-0.501102	3.47888	-0.144041	0.885468
ACER1	14.4039	-0.188592	0.257488	-0.732431	0.463906	0.5524
ACER2	71.4249	0.384264	0.0978099	3.92868	8.54127e-05	0.000266088
ACER3	427.282	-0.0248516	0.0601102	-0.413434	0.679288	0.748272
ACHE	86.9977	0.27266	0.135756	2.00846	0.0445947	0.0751041
ACIN1	2396.48	-0.0682136	0.0433457	-1.57371	0.115554	0.1711
ACKR1	125.922	-0.484232	0.144047	-3.36162	0.000774875	0.00198777
ACKR2	89.3421	-0.723785	0.134264	-5.39075	7.01639e-08	3.85751e-07
ACKR3	195.746	-0.0685312	0.106308	-0.644645	0.519157	0.60574
ACKR4	7.21445	-0.759224	0.175214	-4.33313	1.47003e-05	5.30874e-05
ACLY	1617.83	0.260544	0.0487653	5.34281	9.15182e-08	4.92377e-07
ACMSD	19.3633	-0.541796	0.361156	-1.50017	0.13357	0.193908
ACO1	559.65	-0.31216	0.0568046	-5.49533	3.89988e-08	2.24129e-07
ACO2	1040.55	0.16865	0.0599992	2.81088	0.00494066	0.0106189
ACOD1	0.541195	0.763309	0.303797	2.51256	0.0119858	0.0234321
ACOT1	11.0352	-0.274797	0.125673	-2.18661	0.0287714	0.0510055
ACOT11	412.667	-0.827456	0.11301	-7.322	2.44302e-13	3.2316e-12
ACOT12	5.87293	-0.250224	0.263683	-0.948955	0.342643	0.430785
ACOT13	191.452	-0.0756793	0.0550483	-1.37478	0.1692	0.237439
ACOT2	67.4387	-0.122762	0.0826556	-1.48522	0.137485	0.198884
ACOT4	20.6855	-0.225135	0.115968	-1.94135	0.052216	0.0862109
ACOT6	0.499405	-1.44148	0.378141	-3.81201	0.000137841	0.000411471
ACOT7	170.403	0.567405	0.0880338	6.44531	1.15366e-10	1.01603e-09
ACOT8	174.29	0.125803	0.0496337	2.53463	0.0112567	0.0221548
ACOT9	300.993	0.0179384	0.0439484	0.408171	0.683148	0.751754
ACOX1	1357.91	-0.0967953	0.0502253	-1.92722	0.053952	0.0887446
ACOX2	119.534	-0.772023	0.135495	-5.6978	1.21361e-08	7.61805e-08
ACOX3	283.517	-0.392861	0.0665606	-5.90231	3.58441e-09	2.46597e-08
ACOXL	43.6796	0.849873	0.193561	4.39073	1.12973e-05	4.15687e-05
ACOXL-AS1	2.66021	-0.665822	0.139561	-4.77082	1.83473e-06	7.86787e-06
ACP1	640.356	0.0101178	0.0417547	0.242316	0.808535	0.855344
ACP2	310.446	0.244563	0.0601733	4.06431	4.81755e-05	0.000157743
ACP4	0.550468	-0.0592093	0.278472	-0.212622	0.831622	0.873204
ACP5	284.786	0.416026	0.117255	3.54805	0.000388089	0.00106022
ACP6	491.167	-0.231392	0.0665772	-3.47554	0.000509824	0.00135531
ACP7	10.4843	1.08457	0.268178	4.04424	5.24932e-05	0.000170778
ACR	4.0509	-0.82891	0.154027	-5.38159	7.3832e-08	4.04511e-07
ACRBP	35.828	-0.3118	0.0982346	-3.17404	0.00150333	0.00362176
ACRV1	1.36644	-0.879203	0.256529	-3.4273	0.000609609	0.0015958
ACSBG1	86.492	-0.884025	0.226472	-3.90347	9.4825e-05	0.000292529
ACSBG2	1.25833	-0.0643437	0.23603	-0.272608	0.785155	0.836052
ACSF2	355.279	-0.612417	0.0869612	-7.04241	1.88944e-12	2.19664e-11
ACSF3	558.134	0.123944	0.0589914	2.10105	0.0356367	0.0616872
ACSL1	1364.73	-0.446444	0.0900985	-4.95507	7.23053e-07	3.33819e-06
ACSL3	964.592	0.0764655	0.0582817	1.312	0.189521	0.261573
ACSL4	748.107	-0.119583	0.0629888	-1.89848	0.0576335	0.0940127
ACSL5	772.941	0.597364	0.113213	5.27645	1.31714e-07	6.8878e-07
ACSL6	88.438	-0.15279	0.17133	-0.891787	0.372507	0.461156
ACSM1	8.90575	-0.715411	0.13955	-5.12657	2.95066e-07	1.46249e-06
ACSM2A	39.4611	-2.15288	0.480135	-4.4839	7.32905e-06	2.80264e-05
ACSM2B	31.2168	-1.67439	0.428227	-3.91005	9.22782e-05	0.000285458
ACSM3	190.033	-0.208701	0.135479	-1.54047	0.123446	0.181337
ACSM4	0.191201	-0.783857	0.753304	-1.04056	0.29808
ACSM5	71.3422	-1.8259	0.180772	-10.1006	5.49229e-24	3.68148e-22
ACSM5P1	0.637386	-2.20027	0.416512	-5.28262	1.27353e-07	6.67924e-07
ACSM6	2.96855	-1.64065	0.298811	-5.49057	4.00633e-08	2.29706e-07
ACSS1	788.747	0.164834	0.0817911	2.01531	0.0438725	0.0740177
ACSS2	507.747	0.360209	0.0708457	5.08441	3.68767e-07	1.7986e-06
ACSS3	306.824	-0.863214	0.12423	-6.94851	3.69154e-12	4.08333e-11
ACTA1	581.142	-1.95382	0.251066	-7.78209	7.13387e-15	1.19322e-13
ACTA2	2346.92	-0.284407	0.128941	-2.20572	0.0274038	0.0488485
ACTA2-AS1	49.4821	-0.660395	0.101318	-6.51803	7.12355e-11	6.49505e-10
ACTB	24622.2	0.14039	0.0498415	2.81672	0.00485161	0.0104417
ACTBL2	2.14426	-0.0420002	0.248631	-0.168926	0.865855	0.900287
ACTBP1	1.40414	0.992765	0.211978	4.68333	2.82246e-06	1.164e-05
ACTBP11	3.56711	-0.530131	0.123325	-4.29866	1.71833e-05	6.11668e-05
ACTBP12	0.223597	-0.839007	0.373348	-2.24725	0.0246239	0.0444295
ACTBP14	0.511474	0.164561	0.236031	0.697201	0.485677	0.573371
ACTBP2	6.80857	0.222341	0.105517	2.10716	0.035104	0.0608827
ACTBP6	0.11455	-0.23827	0.719446	-0.331186	0.740504
ACTBP7	4.68041	-0.208155	0.168317	-1.23668	0.216204	0.292233
ACTBP8	1.70028	0.769123	0.227949	3.3741	0.000740578	0.00190579
ACTBP9	1.56817	0.616304	0.194941	3.16149	0.00156962	0.00376931
ACTC1	179.314	-2.28844	0.238194	-9.60744	7.43732e-22	3.65462e-20
ACTG1	13705	0.208798	0.0510198	4.09249	4.26758e-05	0.000140856
ACTG1P1	10.0866	0.469116	0.109392	4.2884	1.79963e-05	6.3841e-05
ACTG1P10	1.26489	-0.728389	0.182186	-3.99804	6.38678e-05	0.000204199
ACTG1P11	0
ACTG1P12	2.26074	-0.130776	0.243934	-0.536113	0.59188	0.671782
ACTG1P13	0.0272312	-0.426814	1.86568	-0.228772	0.819047
ACTG1P14	19.2638	0.405487	0.100507	4.03443	5.47354e-05	0.000177278
ACTG1P15	1.4938	0.0778172	0.180694	0.430657	0.666718	0.737636
ACTG1P16	0.45932	-0.563279	0.237062	-2.37609	0.0174974	0.0328728
ACTG1P17	14.9525	-0.0557574	0.088897	-0.627213	0.53052	0.616082
ACTG1P18	0.119919	-0.616123	0.609039	-1.01163	0.311714
ACTG1P19	0.393792	0.443684	0.328014	1.35264	0.176172	0.245914
ACTG1P2	0
ACTG1P20	5.62752	0.435815	0.111027	3.92531	8.66165e-05	0.000269526
ACTG1P21	0.339167	-0.0259811	0.319035	-0.0814368	0.935095	0.95394
ACTG1P22	4.54812	2.98723	0.292363	10.2175	1.65498e-24	1.17064e-22
ACTG1P23	1.3832	-0.0977269	0.205738	-0.475007	0.634782	0.709953
ACTG1P24	1.28706	-0.605641	0.172575	-3.50943	0.000449066	0.00120983
ACTG1P3	14.3589	0.944194	0.110197	8.56826	1.05057e-17	2.69192e-16
ACTG1P4	0
ACTG1P9	1.33692	-0.731765	0.163186	-4.48423	7.3176e-06	2.79906e-05
ACTG2	1333.12	-0.268337	0.201816	-1.32961	0.183646	0.254694
ACTL6A	346.278	0.469126	0.0561547	8.35418	6.58879e-17	1.48201e-15
ACTL6B	7.02118	-0.162703	0.471561	-0.34503	0.730072	0.791306
ACTL7A	0.103883	-0.635616	1.22296	-0.519737	0.603247
ACTL7B	1.24553	-0.297016	0.181625	-1.63532	0.101981	0.153829
ACTL8	4.96166	3.21746	0.340823	9.44027	3.71819e-21	1.64107e-19
ACTL9	0.0364122	-0.451196	1.64757	-0.273855	0.784196
ACTN1	2456.24	0.0742412	0.0773424	0.959903	0.337104	0.424801
ACTN2	511.151	-0.624591	0.213855	-2.92063	0.00349326	0.00775865
ACTN3	13.0432	-0.373372	0.236365	-1.57964	0.114189	0.169312
ACTN4	4157.82	0.089583	0.0549678	1.62974	0.103157	0.155389
ACTN4P1	1.28747	0.418081	0.186272	2.24446	0.0248025	0.0447127
ACTN4P2	0.0892458	-0.342868	0.832614	-0.411797	0.680488
ACTP1	0.153337	-0.611454	0.720047	-0.849186	0.395778
ACTR10	322.75	0.0477507	0.0416858	1.14549	0.252007	0.332761
ACTR1A	779.46	0.0739604	0.0412179	1.79437	0.0727533	0.114937
ACTR1B	512.635	-0.118349	0.0500914	-2.36265	0.0181446	0.0339582
ACTR2	2790.24	0.0533079	0.0461007	1.15633	0.247544	0.327964
ACTR3	2216.5	0.150434	0.0426832	3.52443	0.000424398	0.00115005
ACTR3B	83.2672	0.195416	0.0686806	2.84528	0.00443723	0.00963629
ACTR3BP1	0.00186956	-0.495115	3.47888	-0.14232	0.886827
ACTR3BP2	0.0207574	-0.441412	3.17406	-0.139068	0.889396
ACTR3BP3	0
ACTR3BP4	0.128909	-0.866351	0.736284	-1.17665	0.239334
ACTR3BP5	0.00385396	-0.487451	3.47888	-0.140117	0.888567
ACTR3BP6	0.000842579	-0.513425	3.47888	-0.147584	0.882671
ACTR3C	135.049	0.221177	0.0995412	2.22196	0.0262859	0.0470931
ACTR3P2	0.315154	-0.323819	0.243692	-1.32881	0.183912	0.254971
ACTR3P3	0.107634	-0.315751	0.931707	-0.338895	0.734689
ACTR5	91.7697	0.532046	0.0562987	9.45042	3.37477e-21	1.50183e-19
ACTR6	138.641	0.00154147	0.0660386	0.0233419	0.981378	0.987846
ACTR6P1	0.0364826	-0.457224	1.84697	-0.247553	0.80448
ACTR8	284.548	0.030269	0.0364519	0.830382	0.406323	0.495466
ACTRT1	0.363352	0.642682	0.399751	1.6077	0.1079	0.161447
ACTRT2	0.0338036	-0.490994	1.71344	-0.286554	0.774454
ACTRT3	16.1669	-0.0777118	0.0970336	-0.800875	0.423204	0.512655
ACVR1	431.91	-0.298215	0.0501899	-5.94174	2.82017e-09	1.97302e-08
ACVR1B	669.078	-0.202186	0.0594766	-3.39942	0.000675294	0.00175323
ACVR1C	64.0217	0.925875	0.128676	7.19542	6.22679e-13	7.78069e-12
ACVR2A	293.056	-0.239709	0.0636865	-3.76388	0.000167295	0.000491016
ACVR2B	557.592	-0.0734651	0.0591151	-1.24275	0.213961	0.289551
ACVR2B-AS1	21.5405	-0.539236	0.0996307	-5.41234	6.22062e-08	3.4532e-07
ACVRL1	307.166	-0.506911	0.117651	-4.30861	1.64287e-05	5.87638e-05
ACY1	14.9186	-0.384163	0.0994202	-3.86403	0.00011153	0.000339425
ACY3	26.8826	0.529734	0.178389	2.96955	0.00298241	0.00673649
ACYP1	105.281	-0.18087	0.0589126	-3.07015	0.00213955	0.00499556
ACYP2	148.626	-0.407098	0.0576797	-7.05791	1.69031e-12	1.97796e-11
ADA	141.641	1.65683	0.117396	14.1131	3.15417e-45	3.02789e-42
ADA2	996.679	0.152275	0.102091	1.49155	0.135816	0.196755
ADAD1	0.216258	-0.0903319	0.65664	-0.137567	0.890583	0.919454
ADAD1P2	0.0605084	-0.857244	1.26244	-0.679037	0.497114
ADAD2	3.88834	0.0262402	0.199826	0.131315	0.895526	0.923387
ADAL	122.644	-0.339314	0.0579972	-5.85052	4.90039e-09	3.28883e-08
ADAM10	1735.29	0.154357	0.043608	3.53966	0.000400645	0.00109152
ADAM11	38.4438	-0.0999671	0.138697	-0.720759	0.471058	0.559429
ADAM12	656.234	-0.401001	0.147628	-2.71629	0.00660179	0.0137796
ADAM15	854.729	-0.0218739	0.0784618	-0.278784	0.78041	0.832111
ADAM17	699.381	0.00338317	0.0422777	0.0800224	0.936219	0.954761
ADAM18	0.798707	-1.23185	0.59035	-2.08664	0.0369206	0.0636228
ADAM19	850.071	0.564067	0.092627	6.08966	1.13149e-09	8.47169e-09
ADAM1A	0
ADAM1B	2.77808	-0.595048	0.136373	-4.36338	1.2807e-05	4.66574e-05
ADAM2	1.33019	1.60141	0.56192	2.84989	0.00437339	0.00951187
ADAM20	55.2924	-0.359366	0.0879978	-4.08381	4.43038e-05	0.000145901
ADAM20P1	26.2577	-0.36554	0.096877	-3.77324	0.000161141	0.000474249
ADAM20P2	0.0285031	-0.465735	2.5122	-0.185389	0.852924
ADAM20P3	0.0168486	-0.463656	2.17483	-0.213191	0.831178
ADAM21	1.41773	-0.347386	0.176799	-1.96486	0.0494299	0.0821144
ADAM21P1	0.122118	-0.367523	0.522926	-0.70282	0.482168
ADAM22	273.114	-0.750164	0.115886	-6.4733	9.58863e-11	8.54835e-10
ADAM23	178.945	0.338172	0.156029	2.16736	0.0302074	0.0532424
ADAM24P	0.0873284	-0.401244	1.22832	-0.326661	0.743924
ADAM28	368.069	0.10107	0.106183	0.95184	0.341178	0.429231
ADAM29	1.14906	-0.0818486	0.295783	-0.276718	0.781997	0.833503
ADAM30	0.302891	-0.00342695	0.43498	-0.00787843	0.993714	0.996004
ADAM32	82.1153	-0.177849	0.110648	-1.60734	0.107979	0.16153
ADAM33	234.036	-0.385879	0.148047	-2.60647	0.0091482	0.0184398
ADAM3A	0.115953	-0.257055	1.2076	-0.212863	0.831434
ADAM3B	4.96137	-0.629658	0.146801	-4.28919	1.79322e-05	6.36304e-05
ADAM5	0.509194	0.388943	0.306477	1.26908	0.204413	0.278678
ADAM6	0.0578243	-0.323126	1.44705	-0.2233	0.823302
ADAM7	0.418641	-0.349482	0.560811	-0.623172	0.533171	0.618391
ADAM8	364.008	0.683973	0.113892	6.00548	1.90767e-09	1.37654e-08
ADAM9	1481.55	0.0225725	0.071327	0.316465	0.75165	0.809018
ADAMDEC1	104.405	0.956124	0.179022	5.34083	9.2522e-08	4.9738e-07
ADAMTS1	878.553	-0.690453	0.12019	-5.74469	9.20879e-09	5.90043e-08
ADAMTS10	249.969	-0.411241	0.0991877	-4.14609	3.38196e-05	0.000113957
ADAMTS12	445.579	-0.104595	0.137821	-0.758924	0.447898	0.536571
ADAMTS13	92.275	-0.0382415	0.0994492	-0.384533	0.700583	0.767044
ADAMTS14	154.763	0.231298	0.137595	1.68101	0.0927615	0.141723
ADAMTS15	188.115	-0.247704	0.14038	-1.76453	0.0776427	0.12176
ADAMTS16	70.9598	-0.322256	0.185416	-1.73802	0.0822069	0.127717
ADAMTS17	107.036	0.0226452	0.11364	0.199271	0.842051	0.882088
ADAMTS18	28.4703	0.569692	0.175102	3.25348	0.00114001	0.00281768
ADAMTS19	19.7806	-0.143001	0.24669	-0.579681	0.562129	0.645015
ADAMTS19-AS1	1.30222	-0.585755	0.338192	-1.73202	0.0832698	0.12919
ADAMTS2	665.384	-0.0836798	0.130928	-0.63913	0.522738	0.609072
ADAMTS20	10.2151	0.915278	0.30233	3.02741	0.00246661	0.0056861
ADAMTS3	60.1608	-0.376424	0.120588	-3.12157	0.00179891	0.00426092
ADAMTS4	354.295	-0.12011	0.129122	-0.9302	0.352268	0.440236
ADAMTS5	264.238	-0.884876	0.122994	-7.19443	6.27201e-13	7.82662e-12
ADAMTS6	115.159	-0.065539	0.104966	-0.624386	0.532374	0.617649
ADAMTS7	113.823	-0.124265	0.111924	-1.11026	0.266885	0.349166
ADAMTS7P1	2.97244	0.190131	0.182667	1.04086	0.297939	0.382934
ADAMTS7P3	9.75191	0.171429	0.236222	0.725714	0.468014	0.55638
ADAMTS7P4	7.89085	0.700478	0.143152	4.89325	9.91831e-07	4.45735e-06
ADAMTS8	45.3566	-0.470299	0.195181	-2.40956	0.0159718	0.0303139
ADAMTS9	793.436	-0.59556	0.125432	-4.74806	2.05379e-06	8.71684e-06
ADAMTS9-AS1	58.8466	-1.13847	0.223281	-5.09883	3.41768e-07	1.6788e-06
ADAMTS9-AS2	135.128	-1.15037	0.140425	-8.19204	2.56828e-16	5.32661e-15
ADAMTSL1	148.099	-0.0590375	0.129554	-0.455696	0.648608	0.722131
ADAMTSL2	145.003	-0.226346	0.136217	-1.66166	0.0965816	0.146709
ADAMTSL3	212.983	-0.727108	0.13204	-5.50674	3.65533e-08	2.11294e-07
ADAMTSL4	373.043	-0.241307	0.107125	-2.25258	0.0242858	0.0439344
ADAMTSL4-AS1	246.302	-0.381226	0.0917413	-4.15545	3.24653e-05	0.000109697
ADAMTSL5	46.6236	0.283416	0.126955	2.23241	0.0255878	0.0459803
ADAP1	367.5	-1.45046	0.144617	-10.0297	1.12883e-23	7.15607e-22
ADAP2	247.327	-0.246272	0.080306	-3.06667	0.00216455	0.00504736
ADAR	4836.64	0.217475	0.0387614	5.61061	2.0162e-08	1.21947e-07
ADARB1	546.403	-0.301805	0.0718143	-4.20257	2.63896e-05	9.06719e-05
ADARB2	72.5036	-0.549506	0.19014	-2.89	0.00385242	0.00847236
ADARB2-AS1	1.45542	2.41731	0.47313	5.10919	3.23539e-07	1.59627e-06
ADAT1	281.43	0.0256632	0.0402007	0.638377	0.523228	0.609379
ADAT2	180.939	0.16609	0.0619992	2.6789	0.00738638	0.0152288
ADAT3	32.4422	0.207147	0.0934551	2.21654	0.0266543	0.047661
ADCK1	108.115	-0.0786245	0.0616837	-1.27464	0.202437	0.276447
ADCK2	210.83	0.171087	0.06063	2.82181	0.00477528	0.0102881
ADCK5	101.4	0.621021	0.0775395	8.00909	1.15558e-15	2.19511e-14
ADCY1	443.038	-0.776698	0.158422	-4.90271	9.45246e-07	4.26798e-06
ADCY10	10.1219	-0.229853	0.113327	-2.02823	0.0425366	0.0720352
ADCY10P1	118.982	-0.298143	0.0741292	-4.02193	5.7722e-05	0.000186099
ADCY2	228.336	-0.9094	0.190611	-4.77097	1.83337e-06	7.86329e-06
ADCY3	489.185	0.168423	0.0677966	2.48424	0.0129828	0.0251887
ADCY4	212.39	-0.599402	0.099849	-6.00308	1.93608e-09	1.39517e-08
ADCY5	222.91	-0.328556	0.147551	-2.22672	0.0259659	0.0465725
ADCY6	856.774	-0.25056	0.0787356	-3.18229	0.00146114	0.00352994
ADCY7	660.444	0.367695	0.0756682	4.8593	1.17799e-06	5.23272e-06
ADCY8	50.1984	-1.10723	0.360587	-3.07062	0.00213612	0.00498843
ADCY9	717.695	-0.674494	0.0799156	-8.44008	3.17132e-17	7.54354e-16
ADCYAP1	33.2504	0.474821	0.209361	2.26795	0.0233321	0.0424032
ADCYAP1R1	421.58	-0.671741	0.223498	-3.00558	0.00265077	0.00606
ADD1	2794.42	-0.277233	0.03715	-7.46252	8.48822e-14	1.21295e-12
ADD2	297.033	-0.0147482	0.15542	-0.0948927	0.9244	0.945398
ADD3	1430.58	-0.0660937	0.0576874	-1.14572	0.251911	0.332667
ADD3-AS1	31.5023	0.269443	0.125284	2.15065	0.0315035	0.055273
ADGB	8.67533	0.155601	0.244029	0.637633	0.523713	0.609811
ADGRA1	23.6879	-1.30267	0.372774	-3.49453	0.000474904	0.00127103
ADGRA1-AS1	2.16036	-0.95296	0.580352	-1.64204	0.100582	0.151987
ADGRA2	694.356	-0.171464	0.106301	-1.613	0.106745	0.160031
ADGRA3	597.243	-0.306093	0.0733672	-4.17207	3.0185e-05	0.000102645
ADGRB1	148.777	-0.37429	0.163634	-2.28737	0.0221745	0.040513
ADGRB2	224.027	-0.447218	0.142919	-3.12917	0.001753	0.00416098
ADGRB3	148.766	-0.356575	0.178016	-2.00305	0.0451724	0.0759589
ADGRD1	276.837	-0.435935	0.127621	-3.41587	0.000635793	0.00165805
ADGRD1-AS1	4.17426	-0.319148	0.315377	-1.01196	0.311558	0.398002
ADGRD2	3.96252	0.408587	0.275136	1.48503	0.137535	0.198923
ADGRE1	26.1548	0.440373	0.15569	2.82852	0.00467635	0.0101017
ADGRE2	199.826	0.223594	0.100691	2.22059	0.0263787	0.047231
ADGRE3	23.2679	1.06754	0.189782	5.62511	1.85387e-08	1.12891e-07
ADGRE4P	26.5811	-0.0706418	0.122737	-0.575556	0.564915	0.647411
ADGRE5	882.166	0.612433	0.0932882	6.56496	5.20455e-11	4.86077e-10
ADGRF1	212.069	0.0112704	0.212973	0.0529194	0.957796	0.970506
ADGRF3	10.1571	0.609904	0.110945	5.49734	3.85554e-08	2.2177e-07
ADGRF4	49.9659	1.04964	0.220096	4.76901	1.85132e-06	7.92887e-06
ADGRF5	702.711	-0.59591	0.136705	-4.35908	1.30611e-05	4.75447e-05
ADGRF5P1	2.12757	-0.325777	0.223805	-1.45563	0.145496	0.208887
ADGRF5P2	0.873396	-0.713262	0.215488	-3.30998	0.000933035	0.00235418
ADGRG1	1891.79	-0.558792	0.10194	-5.48156	4.21591e-08	2.40849e-07
ADGRG2	78.0558	-0.996125	0.176515	-5.6433	1.66826e-08	1.02541e-07
ADGRG3	105.336	0.541928	0.169984	3.1881	0.00143209	0.0034641
ADGRG4	4.60181	0.110905	0.286115	0.387625	0.698293	0.765006
ADGRG5	75.3742	0.989086	0.129624	7.63041	2.34012e-14	3.64005e-13
ADGRG6	438.113	0.0577349	0.132029	0.43729	0.661901	0.733447
ADGRG7	31.435	1.68759	0.32635	5.17111	2.32701e-07	1.17372e-06
ADGRL1	781.932	-0.302445	0.0926684	-3.26373	0.00109955	0.00272923
ADGRL2	665.89	-0.54405	0.110857	-4.90766	9.21684e-07	4.1707e-06
ADGRL3	330.341	-0.690304	0.162024	-4.26052	2.03955e-05	7.17177e-05
ADGRL3-AS1	0.0891271	-0.44091	0.866965	-0.508568	0.611055
ADGRL4	146.464	-0.479505	0.122673	-3.90881	9.27514e-05	0.000286823
ADGRV1	683.669	-0.591953	0.181517	-3.26114	0.00110964	0.00275149
ADH1A	15.2045	0.295762	0.305054	0.96954	0.332276	0.419682
ADH1B	998.439	-1.24891	0.211424	-5.90716	3.4806e-09	2.39823e-08
ADH1C	103.738	1.18336	0.234328	5.05001	4.41796e-07	2.12921e-06
ADH4	28.2625	1.0958	0.330222	3.31837	0.000905431	0.00228947
ADH5	597.304	0.0263354	0.0458166	0.574801	0.565426	0.647915
ADH5P2	0.382052	0.19109	0.645008	0.29626	0.767032	0.821527
ADH5P3	3.05396	-0.497454	0.325632	-1.52766	0.126597	0.185146
ADH5P4	1.30664	-0.11581	0.150929	-0.767312	0.442896	0.53174
ADH6	29.1135	0.399039	0.284194	1.40411	0.160286	0.227005
ADH7	71.274	1.53303	0.510471	3.00317	0.0026718	0.00609741
ADHFE1	103.054	-0.849389	0.100405	-8.4596	2.68297e-17	6.4274e-16
ADI1	675.887	-0.132736	0.0586527	-2.26308	0.0236307	0.0428792
ADI1P1	0.0482	-0.454287	1.32547	-0.342737	0.731796
ADI1P2	0.0505444	-0.675997	1.99205	-0.339348	0.734348
ADI1P3	0.0543996	-0.449268	0.915266	-0.490861	0.623525
ADIG	1.49116	-1.71941	0.213387	-8.05773	7.77259e-16	1.52095e-14
ADIPOQ	76.959	0.145887	0.285385	0.511196	0.609214	0.687306
ADIPOQ-AS1	0.971189	-1.46746	0.357518	-4.10458	4.05044e-05	0.000134476
ADIPOR1	1196.64	0.00828079	0.0471464	0.17564	0.860577	0.896394
ADIPOR1P1	0.092753	-0.459244	0.633538	-0.724888	0.46852
ADIPOR1P2	0.163079	-0.549298	0.379547	-1.44725	0.147827
ADIPOR2	1059.84	-0.0777638	0.0501932	-1.54929	0.121312	0.178505
ADIRF	315.518	-0.60395	0.144294	-4.18554	2.8449e-05	9.72382e-05
ADIRF-AS1	137.442	-0.457674	0.103932	-4.40359	1.06476e-05	3.94104e-05
ADK	219.223	0.0756186	0.0575129	1.31481	0.188573	0.260479
ADM	363.254	0.0345948	0.119741	0.288912	0.772648	0.82594
ADM2	155.322	-0.439287	0.139373	-3.15188	0.00162225	0.00388147
ADM5	16.4336	0.599957	0.104919	5.71832	1.07585e-08	6.8186e-08
ADNP	1934.17	0.139798	0.028868	4.84266	1.28115e-06	5.66383e-06
ADNP-AS1	12.1978	-0.370664	0.108283	-3.42309	0.000619125	0.0016174
ADNP2	449.173	0.115344	0.0439023	2.62728	0.00860702	0.0174655
ADO	290.556	-0.0924603	0.0397822	-2.32416	0.0201167	0.0371958
ADORA1	95.4687	-0.373788	0.166494	-2.24505	0.024765	0.044654
ADORA2A	16.3587	0.217395	0.106048	2.04997	0.0403676	0.0688302
ADORA2A-AS1	12.4852	-0.612979	0.260059	-2.35708	0.0184194	0.0344032
ADORA2B	53.0875	0.693451	0.13659	5.07688	3.83691e-07	1.86732e-06
ADORA2BP1	0.680071	-0.708403	0.337382	-2.09971	0.0357548	0.0618649
ADORA3	50.5575	-0.426818	0.126302	-3.37934	0.000726613	0.00187488
ADPGK	726.601	0.241702	0.0417695	5.78656	7.18425e-09	4.68021e-08
ADPGK-AS1	12.5508	0.826933	0.163916	5.04487	4.53839e-07	2.17891e-06
ADPRH	125.734	-0.33041	0.0682759	-4.83933	1.30276e-06	5.74895e-06
ADPRHL1	118.972	0.759797	0.124351	6.11012	9.95558e-10	7.53367e-09
ADPRM	55.7316	0.246524	0.0758823	3.24877	0.00115905	0.00286
ADRA1A	79.8985	-1.38393	0.212412	-6.51531	7.25413e-11	6.60514e-10
ADRA1B	17.5229	-0.627022	0.168333	-3.72488	0.000195409	0.00056593
ADRA1D	10.1391	-0.0932627	0.181198	-0.514701	0.606762	0.68523
ADRA2A	155.098	-0.232185	0.138009	-1.68239	0.0924929	0.141369
ADRA2B	19.6638	-0.36266	0.141144	-2.56943	0.0101865	0.0202666
ADRA2C	37.2019	-0.264319	0.166222	-1.59015	0.1118	0.16632
ADRB1	41.9887	-0.349178	0.156936	-2.22496	0.0260838	0.0467591
ADRB2	96.3554	0.311895	0.113	2.76013	0.00577789	0.0122281
ADRB3	6.70474	-1.12396	0.234082	-4.80158	1.57421e-06	6.83243e-06
ADRM1	464.979	0.563038	0.0634305	8.87646	6.9024e-19	2.14733e-17
ADSL	110.838	-0.0239081	0.0565739	-0.422599	0.672588	0.742656
ADTRP	63.7188	0.580769	0.147657	3.93324	8.38082e-05	0.000261724
AEBP1	3712.3	-0.325793	0.106351	-3.06339	0.00218848	0.00509785
AEBP2	480.922	-0.0672903	0.0448987	-1.49872	0.133947	0.194342
AEN	395.133	0.385136	0.0707034	5.4472	5.11685e-08	2.87792e-07
AFAP1	870.686	-0.164597	0.0875254	-1.88057	0.0600308	0.09742
AFAP1-AS1	144.926	0.711691	0.202507	3.5144	0.000440754	0.00118982
AFAP1L1	206.044	-0.33477	0.101464	-3.29939	0.000968943	0.00243723
AFAP1L2	476.538	-1.22004	0.121965	-10.0032	1.47583e-23	9.2684e-22
AFDN	2511.36	-0.140105	0.0681094	-2.05706	0.0396808	0.0677874
AFF1	3140.02	-0.678602	0.0502177	-13.5132	1.30706e-41	8.78314e-39
AFF2	208.617	0.928562	0.152195	6.10112	1.05327e-09	7.93019e-09
AFF2-IT1	2.25112	0.831238	0.241438	3.44286	0.000575607	0.00151417
AFF3	526.223	0.0932922	0.142491	0.654722	0.512647	0.599705
AFF4	2890.5	-0.247212	0.0344381	-7.17844	7.05089e-13	8.72966e-12
AFG1L	92.2182	-0.118488	0.0516854	-2.2925	0.021877	0.0400594
AFG3L1P	266.904	0.00807117	0.0543518	0.148499	0.881949	0.912608
AFG3L2	739.165	0.0811977	0.0407101	1.99453	0.0460938	0.0773235
AFG3L2P1	0.684005	0.366265	0.23324	1.57034	0.116337	0.172154
AFM	14.7485	-0.459849	0.578743	-0.794566	0.426866	0.516252
AFMID	279.704	-0.0754686	0.0750378	-1.00574	0.31454	0.401129
AFP	2.83045	0.0363819	0.314011	0.115862	0.907762	0.932391
AFTPH	736.106	0.17122	0.0381153	4.49215	7.05064e-06	2.7058e-05
AGA	132.427	0.199602	0.0681483	2.92894	0.00340124	0.00757179
AGAP1	966.436	-0.114131	0.0865714	-1.31835	0.187386	0.259077
AGAP1-IT1	46.3368	-0.263248	0.110648	-2.37916	0.0173521	0.0326273
AGAP10P	1.0682	0.259537	0.220229	1.17849	0.238602	0.317919
AGAP11	0.33955	0	0.624566	0	1	1
AGAP12P	5.46891	0.0556302	0.182179	0.30536	0.760092	0.816013
AGAP13P	2.34443	0.122112	0.146052	0.836081	0.403109	0.492351
AGAP2	371.699	0.51862	0.119581	4.33699	1.44446e-05	5.22201e-05
AGAP2-AS1	42.8136	0.137495	0.112453	1.22269	0.221446	0.298417
AGAP3	729.178	-0.0604699	0.0695987	-0.868838	0.384936	0.473836
AGAP4	17.9525	0.327858	0.0888388	3.69048	0.000223831	0.000640788
AGAP5	10.8073	-0.281873	0.106182	-2.65463	0.00793949	0.0162372
AGAP6	64.3455	0.276205	0.0767424	3.59912	0.000319298	0.000886704
AGAP7P	2.33001	0.208767	0.247618	0.843103	0.399171	0.488406
AGAP9	46.1401	-0.113774	0.0956264	-1.18977	0.234135	0.312836
AGBL1	38.5475	-0.508747	0.237026	-2.14638	0.0318428	0.0558064
AGBL1-AS1	0.278174	-0.0588727	0.48529	-0.121315	0.903442	0.929232
AGBL2	35.675	-0.369478	0.107488	-3.43737	0.000587382	0.00154212
AGBL3	43.2888	-0.455818	0.087508	-5.20888	1.89989e-07	9.7104e-07
AGBL4	31.2881	-0.977286	0.160388	-6.09327	1.1063e-09	8.30156e-09
AGBL4-IT1	4.07038	-1.23137	0.219438	-5.61147	2.00614e-08	1.21421e-07
AGBL5	251.336	-0.185553	0.0536297	-3.45988	0.00054041	0.00142801
AGBL5-AS1	0.448826	0.375031	0.214331	1.74977	0.0801582	0.124997
AGBL5-IT1	1.71953	-0.938494	0.157425	-5.96154	2.49876e-09	1.76377e-08
AGER	176.824	-0.334455	0.123708	-2.70358	0.00685965	0.0142676
AGFG1	1063.95	0.107805	0.0395093	2.7286	0.00636045	0.0133169
AGFG2	408.573	-0.0198438	0.0842959	-0.235407	0.813893	0.859424
AGGF1	454.024	-0.201275	0.0361359	-5.56993	2.54838e-08	1.51377e-07
AGGF1P1	0.835786	0.824292	0.245284	3.36057	0.000777821	0.00199438
AGGF1P10	0.553119	0.362071	0.454522	0.796597	0.425685	0.51508
AGGF1P2	2.0015	0.506068	0.188809	2.68031	0.00735534	0.0151742
AGGF1P3	3.43574	0.789443	0.2018	3.91201	9.15329e-05	0.000283315
AGGF1P4	0.0519773	-0.390592	2.77981	-0.14051	0.888257
AGGF1P5	0.0594568	-0.547677	1.62735	-0.336546	0.736459
AGGF1P6	0.0545521	-0.561971	1.17399	-0.478686	0.632162
AGGF1P7	0.051194	-0.615907	1.58309	-0.389053	0.697237
AGGF1P8	0.321286	0.144657	0.767725	0.188423	0.850545	0.8887
AGGF1P9	0.0422532	-0.483718	1.32849	-0.364112	0.715775
AGK	312.63	0.040567	0.0393717	1.03036	0.302841	0.388325
AGKP1	4.6688	0.0367334	0.315988	0.116249	0.907455	0.932218
AGL	530.136	-0.21466	0.0585996	-3.66316	0.000249127	0.000705839
AGMAT	105.727	0.509389	0.15405	3.30665	0.000944201	0.00238012
AGMO	31.5941	0.307625	0.189338	1.62474	0.104218	0.156759
AGO1	1430.35	-0.263528	0.0403655	-6.52853	6.64173e-11	6.0867e-10
AGO2	2592.63	0.239269	0.0414349	5.77459	7.71423e-09	4.9964e-08
AGO3	1165.84	-0.293077	0.0389392	-7.52652	5.21112e-14	7.67926e-13
AGO4	607.658	0.000364941	0.0476572	0.00765761	0.99389	0.996039
AGPAT1	778.259	-0.359984	0.0575144	-6.25902	3.87407e-10	3.11904e-09
AGPAT2	338.054	0.343574	0.0900258	3.8164	0.000135415	0.000404605
AGPAT3	1230.26	-0.221461	0.0503268	-4.40046	1.08021e-05	3.98834e-05
AGPAT4	248.718	-0.376503	0.0925453	-4.06831	4.73544e-05	0.000155205
AGPAT5	329.365	0.274828	0.0680794	4.03688	5.41674e-05	0.000175693
AGPAT5P1	0.00174613	-0.491283	3.47888	-0.141219	0.887697
AGPS	726.633	0.0705992	0.0440952	1.60106	0.109363	0.163228
AGR2	1200.2	1.18954	0.218084	5.4545	4.91097e-08	2.76966e-07
AGR3	69.7261	0.900523	0.248557	3.62301	0.000291197	0.000814896
AGRN	1904.58	-0.145416	0.0938563	-1.54934	0.121299	0.178495
AGRP	0.972976	0.283167	0.293739	0.964011	0.33504	0.422677
AGT	361.526	-0.902078	0.203187	-4.43965	9.01061e-06	3.38594e-05
AGTPBP1	412.039	0.452625	0.066693	6.7867	1.14731e-11	1.17884e-10
AGTR1	48.0367	-1.00408	0.177593	-5.65384	1.56902e-08	9.70628e-08
AGTR2	3.12851	0.514411	0.439626	1.17011	0.241957	0.321708
AGTRAP	237.225	-0.0569729	0.0719446	-0.791899	0.428419	0.51775
AGXT	19.3281	-0.285665	0.360661	-0.79206	0.428326	0.517716
AGXT2	14.2554	-0.86787	0.438203	-1.98052	0.0476451	0.0795782
AHCTF1	616.298	0.274175	0.0449848	6.09483	1.09554e-09	8.22773e-09
AHCY	853.8	0.393759	0.0637673	6.17493	6.61942e-10	5.14527e-09
AHCYL1	1580.34	-0.486135	0.0549928	-8.83998	9.57351e-19	2.90764e-17
AHCYL2	813.692	-0.335563	0.0761311	-4.4077	1.04476e-05	3.87839e-05
AHCYP2	0.341211	0.147772	0.367786	0.401789	0.687839	0.75574
AHCYP3	0.0580472	-0.530837	1.01205	-0.524519	0.599918
AHCYP4	0.15626	-0.379093	0.420563	-0.901394	0.367379
AHCYP5	0.0572343	-0.482447	0.912565	-0.528671	0.597033
AHCYP7	0.598997	-1.02843	0.291193	-3.5318	0.000412749	0.00112143
AHCYP8	0
AHDC1	767.634	-0.332773	0.074197	-4.485	7.29148e-06	2.79065e-05
AHI1	533.49	-0.229191	0.0614282	-3.73104	0.00019069	0.000553396
AHNAK	34683.3	-0.239839	0.0750034	-3.19771	0.00138525	0.00336352
AHNAK2	2346	0.244247	0.150887	1.61874	0.105503	0.158435
AHR	795.858	-0.426593	0.0844743	-5.04997	4.41869e-07	2.12921e-06
AHRR	61.1307	0.368629	0.113704	3.24199	0.00118697	0.00292086
AHSA1	544.953	0.337753	0.0462512	7.30258	2.82297e-13	3.6906e-12
AHSG	32.8292	0.716248	0.404596	1.77028	0.0766808	0.120427
AHSP	59.7638	4.54577	0.472115	9.62852	6.05945e-22	3.033e-20
AICDA	2.0168	-0.691712	0.260577	-2.65454	0.00794158	0.0162402
AIDA	119.836	0.0927931	0.0658541	1.40907	0.158814	0.225312
AIF1	261.838	0.332849	0.110565	3.01043	0.00260876	0.00597484
AIF1L	661.978	-1.36437	0.13922	-9.80012	1.12454e-22	6.14772e-21
AIFM1	307.565	0.209234	0.059754	3.50159	0.000462498	0.00124166
AIFM1P1	0.161706	-0.253551	0.484719	-0.523088	0.600913
AIFM2	183.099	-0.0668658	0.0687122	-0.973127	0.33049	0.417819
AIFM3	79.4404	1.07036	0.154197	6.94153	3.87876e-12	4.27986e-11
AIG1	364.257	-0.329	0.0644775	-5.10255	3.35109e-07	1.6482e-06
AIG1P1	0.0775621	-0.475354	0.826941	-0.574835	0.565403
AIM2	49.2708	0.998998	0.139493	7.16164	7.9717e-13	9.79303e-12
AIMP1	322.963	0.148578	0.042998	3.45547	0.000549337	0.0014506
AIMP1P1	4.45968	-0.443044	0.15969	-2.7744	0.00553037	0.0117631
AIMP1P2	0.323257	-0.870689	0.411545	-2.11566	0.0343739	0.0597012
AIMP2	157.052	0.330741	0.0581103	5.69161	1.25847e-08	7.89043e-08
AIP	232.298	0.387403	0.0701123	5.52546	3.28626e-08	1.91235e-07
AIPL1	0.360628	-0.148071	0.370013	-0.400177	0.689026	0.756828
AIRE	7.10855	-0.700524	0.199545	-3.51061	0.000447075	0.00120541
AIRN	0.999139	-1.56919	0.309328	-5.07288	3.91835e-07	1.90479e-06
AJAP1	143.532	0.372031	0.172127	2.16137	0.0306666	0.053949
AJUBA	344.058	-0.282086	0.100692	-2.80149	0.00508679	0.0108973
AK1	58.3499	-0.727571	0.0925892	-7.85806	3.90123e-15	6.81359e-14
AK2	836.887	0.00474104	0.0426201	0.111239	0.911427	0.935319
AK2P2	0.831144	-0.516711	0.203345	-2.54106	0.0110516	0.0217992
AK3	591.124	-0.113199	0.0505593	-2.23894	0.0251601	0.0452936
AK3P2	0.116162	-0.296774	0.533007	-0.556791	0.57767
AK3P3	10.666	-0.0555921	0.0962783	-0.577411	0.563662	0.646222
AK3P4	0.0274203	-0.490066	2.51933	-0.194522	0.845767
AK3P5	0.492979	-1.72764	0.368364	-4.69005	2.73142e-06	1.1309e-05
AK4	466.89	-0.0694935	0.1265	-0.549356	0.582761	0.663169
AK4P2	0.0397881	-0.494543	1.64811	-0.300067	0.764126
AK4P3	0.317622	0.186016	0.403254	0.461287	0.644593	0.718567
AK4P4	2.16879	-0.115391	0.142693	-0.80867	0.418705	0.508006
AK4P5	0.00279231	-0.505762	3.47888	-0.145381	0.88441
AK4P6	0.120022	-0.443287	0.623971	-0.710428	0.477439
AK5	79.534	-0.256347	0.168572	-1.5207	0.128336	0.187363
AK6	91.4719	-0.192153	0.071708	-2.67966	0.00736963	0.015199
AK6P1	0.0200466	-0.406859	1.88344	-0.216019	0.828973
AK6P2	0.0567391	-0.465283	0.994531	-0.467841	0.639898
AK7	35.6854	-0.0737106	0.134306	-0.548825	0.583126	0.663499
AK8	22.1318	-0.846657	0.120404	-7.0318	2.0388e-12	2.355e-11
AK9	143.535	-0.221554	0.0705342	-3.14109	0.00168321	0.00400949
AKAIN1	0.379133	-0.287387	0.50115	-0.573455	0.566337	0.648658
AKAP1	899.472	0.148253	0.0643374	2.3043	0.0212058	0.038963
AKAP10	429.212	-0.0529808	0.0366687	-1.44485	0.1485	0.21244
AKAP11	1716.92	-0.142693	0.0503684	-2.83298	0.00461159	0.00998108
AKAP12	1982.59	-0.357582	0.107645	-3.32187	0.000894151	0.00226329
AKAP13	4724.65	-0.180341	0.0470478	-3.83315	0.000126514	0.000379953
AKAP14	1.69881	-0.0441423	0.302858	-0.145752	0.884117	0.914499
AKAP17A	552.206	0.345714	0.0697882	4.95377	7.27911e-07	3.35773e-06
AKAP17BP	0.813378	-0.813923	0.361933	-2.24882	0.0245239	0.0442788
AKAP3	17.9	-0.376794	0.10022	-3.75966	0.000170146	0.000498621
AKAP4	0.279422	0.348296	0.586696	0.593657	0.552742	0.636444
AKAP5	74.6114	-0.0865039	0.106721	-0.81056	0.417618	0.507031
AKAP6	446.434	-0.882229	0.130318	-6.76982	1.28941e-11	1.31297e-10
AKAP7	116.686	-0.284995	0.0772238	-3.69051	0.000223804	0.000640788
AKAP8	433.026	0.242308	0.044977	5.38737	7.14975e-08	3.92521e-07
AKAP8L	659.789	0.177313	0.0624615	2.83876	0.00452899	0.00981969
AKAP8P1	0.0663612	-0.442364	1.43405	-0.308473	0.757723
AKAP9	2773.35	0.00560868	0.046505	0.120604	0.904005	0.929526
AKIP1	100.114	0.00200458	0.0514914	0.0389303	0.968946	0.978373
AKIRIN1	559.928	0.0675022	0.0422061	1.59935	0.109743	0.163695
AKIRIN1P1	0.063076	-0.636948	1.6322	-0.390239	0.69636
AKIRIN1P2	0.0949239	-0.36415	0.586817	-0.620552	0.534895
AKIRIN2	395.669	0.350396	0.0489958	7.15156	8.57991e-13	1.04922e-11
AKIRIN2P1	0.146838	-0.399743	0.431673	-0.926033	0.354429
AKNA	1283.82	0.327249	0.0874751	3.74105	0.000183251	0.000533132
AKNAD1	4.57521	0.360621	0.193222	1.86635	0.0619924	0.10024
AKR1A1	600.303	0.238708	0.0532518	4.48263	7.37272e-06	2.81814e-05
AKR1B1	387.06	0.0995415	0.0819669	1.21441	0.224591	0.302081
AKR1B10	189.723	1.85105	0.265035	6.98417	2.86551e-12	3.22402e-11
AKR1B10P1	1.93633	1.84587	0.404109	4.56775	4.9299e-06	1.94869e-05
AKR1B10P2	0.0221378	-0.517027	2.91802	-0.177184	0.859364
AKR1B15	12.2607	1.08344	0.269715	4.01699	5.89473e-05	0.000189595
AKR1B1P1	1.90713	-0.465727	0.161274	-2.88781	0.00387938	0.00852957
AKR1B1P2	0.0768179	-0.572177	0.805451	-0.710381	0.477468
AKR1B1P3	3.63213	-0.870549	0.171164	-5.08606	3.65582e-07	1.78436e-06
AKR1B1P4	0.37892	0.858383	0.610881	1.40516	0.159975	0.226636
AKR1B1P7	0.180044	-0.457018	0.48451	-0.943259	0.345549
AKR1B1P8	0.0184682	-0.488767	3.47887	-0.140496	0.888268
AKR1C1	255.614	0.354631	0.158083	2.24332	0.0248761	0.0448333
AKR1C2	209.072	1.69226	0.199557	8.48011	2.24976e-17	5.47251e-16
AKR1C3	225.803	0.689482	0.139977	4.92568	8.40675e-07	3.83511e-06
AKR1C4	7.42531	0.860843	0.378009	2.27731	0.0227679	0.0415014
AKR1C5P	1.99291	0.732494	0.314598	2.32835	0.0198936	0.0368316
AKR1C6P	1.80222	1.54591	0.484879	3.18825	0.00143137	0.00346267
AKR1C7P	4.88408	0.764819	0.182162	4.19856	2.68612e-05	9.21391e-05
AKR1D1	5.82168	0.81439	0.331882	2.45385	0.0141335	0.0271838
AKR1D1P1	0.162036	-0.206935	0.483546	-0.427953	0.668686
AKR1E2	57.8228	-0.0717983	0.10787	-0.6656	0.505667	0.593063
AKR7A2	250.934	0.0886843	0.0580611	1.52743	0.126654	0.185219
AKR7A2P1	0.385392	0.0694634	0.270573	0.256727	0.79739	0.846319
AKR7A3	73.5505	0.370308	0.147492	2.5107	0.0120491	0.0235437
AKR7L	36.9251	0.237527	0.132207	1.79663	0.0723946	0.114437
AKT1	1688.42	-0.275222	0.0580521	-4.74095	2.12715e-06	9.00687e-06
AKT1S1	542.627	-0.142413	0.0555394	-2.56418	0.010342	0.0205406
AKT2	1857.52	-0.531726	0.0665295	-7.99233	1.32412e-15	2.48889e-14
AKT3	1071.64	-0.644268	0.0816555	-7.89008	3.01991e-15	5.38634e-14
AKT3-IT1	29.0069	-0.74216	0.1147	-6.47042	9.77283e-11	8.69526e-10
AKTIP	175.877	-0.364877	0.0516961	-7.05812	1.68772e-12	1.97579e-11
ALAD	587.999	-0.302814	0.0559951	-5.40786	6.37809e-08	3.53186e-07
ALAS1	412.303	0.0224887	0.0646264	0.347981	0.727855	0.789526
ALAS2	211.099	3.64264	0.287551	12.6678	8.91804e-37	3.4244e-34
ALB	1271.7	-0.0616943	0.306544	-0.201257	0.840497	0.880735
ALCAM	1118.66	-0.124467	0.0832518	-1.49507	0.134896	0.195549
ALDH16A1	275.181	0.661067	0.0800995	8.25307	1.54376e-16	3.29323e-15
ALDH18A1	822.309	0.298169	0.0550978	5.41163	6.24527e-08	3.46617e-07
ALDH1A1	851.37	-0.44262	0.13092	-3.38085	0.000722625	0.00186531
ALDH1A2	130.607	-0.560185	0.152499	-3.67337	0.000239373	0.000680282
ALDH1A3	420.68	-0.0615994	0.138954	-0.443308	0.657543	0.72989
ALDH1B1	443.497	-0.246052	0.0953308	-2.58103	0.00985054	0.0196681
ALDH1L1	360.773	-0.984525	0.183203	-5.37395	7.70319e-08	4.20172e-07
ALDH1L1-AS1	0.449869	-1.00381	0.267908	-3.74683	0.00017908	0.000522299
ALDH1L1-AS2	5.99201	-1.19782	0.312325	-3.83518	0.00012547	0.000377365
ALDH1L2	463.258	0.238018	0.109987	2.16405	0.0304607	0.0536359
ALDH2	803.097	-0.315302	0.0859554	-3.66821	0.000244253	0.000693198
ALDH3A1	189.323	2.21472	0.234869	9.42962	4.11567e-21	1.80465e-19
ALDH3A2	1055.01	-0.401702	0.0709873	-5.65879	1.52442e-08	9.44995e-08
ALDH3B1	263.358	-0.0162028	0.0996922	-0.162529	0.87089	0.904274
ALDH3B2	205.402	-0.120056	0.261495	-0.459115	0.646152	0.719873
ALDH4A1	226.864	-0.661039	0.11132	-5.93818	2.88196e-09	2.01363e-08
ALDH5A1	428.743	-0.226594	0.077267	-2.93261	0.00336123	0.00749514
ALDH6A1	641.022	-0.815735	0.0807221	-10.1055	5.22459e-24	3.51959e-22
ALDH7A1	582.152	-0.396275	0.081088	-4.88698	1.02394e-06	4.59166e-06
ALDH7A1P1	10.2168	-1.63335	0.176617	-9.24796	2.2882e-20	8.82418e-19
ALDH7A1P2	0.0768817	-0.467573	1.6213	-0.288395	0.773045
ALDH7A1P3	0.0717633	-0.312226	0.771975	-0.40445	0.685882
ALDH7A1P4	0.256471	-0.384734	0.340387	-1.13028	0.258357	0.339861
ALDH8A1	44.6924	-0.0318589	0.150983	-0.21101	0.832879	0.874218
ALDH9A1	608.745	-0.276169	0.0520597	-5.30485	1.12765e-07	5.96421e-07
ALDOA	5962.45	-0.0140799	0.0730255	-0.192808	0.847109	0.885936
ALDOAP1	0.960462	-0.652773	0.251137	-2.59927	0.00934229	0.0187747
ALDOAP2	0.870343	-0.521244	0.217795	-2.39328	0.0166984	0.0315304
ALDOB	1112.41	-1.54788	0.334663	-4.6252	3.74235e-06	1.51469e-05
ALDOC	347.928	-0.373598	0.132355	-2.8227	0.00476213	0.0102639
ALG1	148.893	0.354662	0.057035	6.21831	5.02526e-10	3.97979e-09
ALG10	92.3253	0.206428	0.0593139	3.48027	0.000500907	0.00133372
ALG10B	194.367	-0.278865	0.0617874	-4.51329	6.38283e-06	2.46962e-05
ALG11	182.224	0.101477	0.0462428	2.19445	0.028203	0.0501368
ALG12	247.389	-0.0183934	0.0559442	-0.328781	0.742321	0.801223
ALG13	645.261	-0.101546	0.0432126	-2.34993	0.0187771	0.035008
ALG13-AS1	0.279698	-1.91466	0.858755	-2.22958	0.0257753	0.0462739
ALG14	103.886	-0.130311	0.0582874	-2.23566	0.0253742	0.0456301
ALG1L10P	1.76132	0.109879	0.182267	0.602845	0.546612	0.63068
ALG1L11P	1.04906	-1.17556	0.233232	-5.04031	4.64778e-07	2.22569e-06
ALG1L12P	0.325389	-0.35955	0.292072	-1.23103	0.218311	0.294681
ALG1L13P	6.98095	0.19295	0.17692	1.0906	0.275447	0.358622
ALG1L14P	0.0797284	-0.259722	0.759438	-0.341992	0.732357
ALG1L15P	0.117152	-0.218083	0.41989	-0.519382	0.603494
ALG1L2	6.2391	0.664464	0.129898	5.11528	3.13279e-07	1.54791e-06
ALG1L3P	0.718426	0.266613	0.330536	0.806609	0.419892	0.509194
ALG1L5P	0.617625	1.13371	0.327492	3.46179	0.000536605	0.00141865
ALG1L6P	0.407728	0.193661	0.293456	0.659933	0.509297	0.596588
ALG1L7P	0.511964	0.975515	0.309203	3.15493	0.00160538	0.00384521
ALG1L8P	0.113506	-0.458321	0.622533	-0.736219	0.461597
ALG1L9P	0.990809	-0.529661	0.177782	-2.97927	0.00288932	0.00654657
ALG2	352.818	0.0920587	0.0526001	1.75016	0.0800903	0.124906
ALG3	282.285	0.432079	0.0676016	6.39155	1.64217e-10	1.40932e-09
ALG3P1	4.34519	-0.407135	0.130281	-3.12506	0.00177769	0.00421511
ALG5	183.177	0.414158	0.0651454	6.35744	2.05145e-10	1.73073e-09
ALG6	130.522	0.18457	0.0632135	2.9198	0.0035026	0.00777683
ALG8	308.058	0.185095	0.0515305	3.59194	0.00032822	0.000908947
ALG9	124.056	-0.0277623	0.0510404	-0.543928	0.586491	0.666736
ALG9-IT1	6.84534	-0.269824	0.101143	-2.66775	0.00763606	0.0156811
ALK	39.5916	-1.04416	0.201649	-5.17811	2.24141e-07	1.13352e-06
ALKAL1	5.99508	-0.679162	0.24727	-2.74664	0.00602085	0.0126909
ALKAL2	23.9893	-0.541601	0.188162	-2.87837	0.00399733	0.0087681
ALKBH1	104.103	0.0509661	0.0411941	1.23722	0.216006	0.292009
ALKBH2	73.2045	0.243846	0.0603368	4.04142	5.31289e-05	0.000172574
ALKBH3	126.033	0.135111	0.0498766	2.7089	0.00675069	0.0140639
ALKBH3-AS1	0.541716	-1.9084	0.391323	-4.87679	1.07824e-06	4.8191e-06
ALKBH4	90.2834	-0.0455039	0.0602224	-0.755598	0.44989	0.538454
ALKBH5	1219.87	-0.274417	0.0488376	-5.61897	1.92104e-08	1.16717e-07
ALKBH6	75.6774	-0.182836	0.0660638	-2.76757	0.00564755	0.0119839
ALKBH7	188.791	0.364465	0.0873114	4.17431	2.98894e-05	0.000101722
ALKBH8	142.971	-0.132189	0.0462416	-2.85865	0.00425451	0.00927469
ALLC	3.59947	-0.606331	0.277014	-2.18881	0.0286109	0.0507813
ALMS1	1400.47	-0.0650587	0.0462518	-1.40662	0.15954	0.226128
ALMS1-IT1	47.8868	-0.142182	0.0705736	-2.01466	0.04394	0.074104
ALMS1P1	9.57809	-0.447523	0.133686	-3.34758	0.000815217	0.00207994
ALOX12	36.7097	-0.54925	0.21747	-2.52564	0.0115489	0.0226701
ALOX12-AS1	89.6948	-0.250292	0.0628024	-3.98539	6.73686e-05	0.000214473
ALOX12B	32.3308	0.186749	0.254781	0.732976	0.463573	0.552059
ALOX12P1	3.19896	-0.327842	0.150665	-2.17597	0.0295578	0.0522137
ALOX12P2	127.355	-0.224345	0.147531	-1.52067	0.128344	0.187364
ALOX15	29.7938	0.875725	0.202358	4.32761	1.50733e-05	5.43032e-05
ALOX15B	104.519	0.152138	0.188038	0.809082	0.418468	0.507765
ALOX15P2	0.655145	1.02757	0.563444	1.82372	0.0681941	0.108815
ALOX5	453.072	0.812355	0.117655	6.90454	5.03675e-12	5.448e-11
ALOX5AP	197.118	0.46869	0.120558	3.88765	0.000101218	0.000310575
ALOXE3	22.7857	0.4827	0.233528	2.06699	0.0387349	0.0663283
ALPI	3.85966	1.32474	0.394804	3.35544	0.000792391	0.00202806
ALPK1	427.847	-0.00966754	0.056951	-0.169752	0.865205	0.899751
ALPK2	151.582	-0.771919	0.172249	-4.48141	7.41531e-06	2.8316e-05
ALPK3	545.335	-0.396433	0.113831	-3.48266	0.000496461	0.00132306
ALPL	330.783	-0.951208	0.141816	-6.70732	1.9823e-11	1.96034e-10
ALPP	5.18858	-0.293399	0.32332	-0.907457	0.364165	0.452831
ALS2	498.242	-0.102542	0.0428859	-2.39104	0.0168007	0.0317081
ALS2CL	714.081	-0.26977	0.117718	-2.29166	0.0219251	0.0401229
ALX1	4.93669	1.26233	0.334518	3.77357	0.000160926	0.000473823
ALX3	3.98211	0.440828	0.230248	1.91458	0.0555459	0.0910709
ALX4	21.8687	0.654752	0.243355	2.69053	0.0071339	0.0147672
ALYREF	330.293	0.585997	0.0596914	9.81711	9.503e-23	5.24499e-21
AMACR	41.722	0.163472	0.105773	1.54551	0.122224	0.179679
AMBN	0.577519	1.16314	0.673093	1.72805	0.0839789	0.13014
AMBP	52.63	0.875972	0.305374	2.86852	0.00412397	0.00901718
AMBRA1	661.225	0.0950282	0.0397421	2.39112	0.0167971	0.0317034
AMD1	914.155	0.274101	0.0490176	5.59189	2.24615e-08	1.34704e-07
AMD1P1	2.01375	-0.442839	0.15466	-2.86331	0.0041924	0.00915414
AMD1P2	0.13928	-0.28901	0.451375	-0.640288	0.521985
AMD1P3	3.77957	0.0808328	0.130842	0.61779	0.536714	0.621423
AMD1P4	0.52924	-0.180994	0.633888	-0.28553	0.775238	0.827974
AMDHD1	21.4534	-0.622613	0.175767	-3.54226	0.000396714	0.00108227
AMDHD2	240.665	-0.0269343	0.071559	-0.376393	0.706625	0.772025
AMELX	0.350171	-0.500083	0.431493	-1.15896	0.246473	0.326739
AMELY	0.0689602	-0.609948	1.25898	-0.484478	0.628047
AMER1	272.903	0.17096	0.0551371	3.10063	0.00193108	0.00454674
AMER2	74.3858	-0.542855	0.323013	-1.68059	0.0928417	0.141813
AMER3	14.2391	0.475523	0.375605	1.26602	0.205507	0.279871
AMFR	983.124	-0.164093	0.0441317	-3.71826	0.0002006	0.000579654
AMH	36.9004	0.373951	0.140898	2.65405	0.00795312	0.0162577
AMHR2	7.59662	-1.11959	0.267942	-4.17847	2.93479e-05	0.000100005
AMIGO1	136.056	-0.569568	0.0839964	-6.78087	1.19457e-11	1.22226e-10
AMIGO2	220.485	0.136732	0.109432	1.24947	0.211492	0.286713
AMIGO3	0.0107934	-0.478068	2.33923	-0.20437	0.838065
AMMECR1	311.592	-0.0866164	0.0688736	-1.25761	0.208532	0.283273
AMMECR1-IT1	3.69423	0.220616	0.126654	1.74187	0.0815314	0.126807
AMMECR1L	416.799	0.164126	0.0340711	4.81716	1.45613e-06	6.35484e-06
AMMECR1LP1	2.22085	-0.267049	0.329045	-0.811587	0.417029	0.506407
AMN	123.17	0.771967	0.151152	5.10722	3.26942e-07	1.61138e-06
AMN1	72.1077	-0.0875729	0.0655189	-1.33661	0.181351	0.251992
AMOT	543.99	-0.451009	0.0953578	-4.72965	2.24911e-06	9.47107e-06
AMOTL1	1294.98	-0.317085	0.0838358	-3.78221	0.00015544	0.000459129
AMOTL2	629.525	-0.560696	0.108487	-5.16833	2.36192e-07	1.18999e-06
AMPD1	56.6344	1.99053	0.249531	7.97709	1.49822e-15	2.78883e-14
AMPD2	531.147	0.357119	0.0725405	4.92303	8.52133e-07	3.8808e-06
AMPD3	363.254	0.262847	0.0768235	3.42144	0.000622902	0.00162611
AMPH	72.0813	-0.720973	0.147382	-4.89187	9.98803e-07	4.48643e-06
AMT	8.06716	-0.624727	0.111741	-5.59084	2.25976e-08	1.3546e-07
AMTN	2.66058	2.26087	0.455179	4.96699	6.80012e-07	3.15683e-06
AMY1A	0.0328964	-0.462723	2.50467	-0.184744	0.85343
AMY1B	0.298711	-1.14262	0.785588	-1.45448	0.145814	0.209255
AMY1C	0.00696108	-0.48362	3.47888	-0.139016	0.889437
AMY2A	5.02451	-3.57471	0.66803	-5.35112	8.74106e-08	4.73119e-07
AMY2B	130.117	-0.639547	0.0907893	-7.0443	1.86394e-12	2.1698e-11
AMYP1	0.0680899	-0.649718	1.91093	-0.34	0.733856
AMZ1	58.0665	-0.465473	0.156358	-2.97697	0.0029111	0.00659148
AMZ2	396.567	-0.118659	0.0422342	-2.80954	0.00496121	0.0106541
AMZ2P1	90.6988	-0.181537	0.0597297	-3.0393	0.00237126	0.00548607
AMZ2P2	0.384905	-1.78628	0.459555	-3.88698	0.0001015	0.000311334
ANAPC1	270.921	0.511586	0.0439647	11.6363	2.6951e-31	4.82943e-29
ANAPC10	87.3469	0.151631	0.0561679	2.69961	0.00694205	0.0144156
ANAPC10P1	4.63485	-0.078097	0.109547	-0.712911	0.475901	0.564234
ANAPC11	261.566	0.269734	0.059801	4.51052	6.46691e-06	2.49855e-05
ANAPC13	311.28	-0.278191	0.0454621	-6.11919	9.40549e-10	7.14961e-09
ANAPC15	120.624	0.0462814	0.0666731	0.694153	0.487586	0.575145
ANAPC16	738.994	-0.168178	0.0419261	-4.01128	6.03895e-05	0.000193885
ANAPC1P1	2.94078	0.310394	0.16481	1.88335	0.0596533	0.096901
ANAPC2	434.894	0.280249	0.0674255	4.15642	3.23275e-05	0.000109286
ANAPC4	331.551	-0.00202807	0.0431752	-0.046973	0.962535	0.973949
ANAPC5	1470.19	0.0892957	0.0310458	2.87626	0.00402424	0.00882065
ANAPC7	422.348	0.210204	0.0369915	5.68248	1.32755e-08	8.2984e-08
ANG	73.7667	-0.480899	0.136666	-3.51878	0.000433535	0.00117245
ANGEL1	473.406	-0.134728	0.0508266	-2.65073	0.00803173	0.0164121
ANGEL2	427.443	-0.0597893	0.0363895	-1.64304	0.100375	0.1517
ANGPT1	95.8795	-0.490571	0.113121	-4.33669	1.44643e-05	5.22772e-05
ANGPT2	161.219	-0.48607	0.120575	-4.03125	5.54799e-05	0.000179473
ANGPT4	10.5315	-1.17358	0.186056	-6.30764	2.83323e-10	2.33144e-09
ANGPTL1	98.8502	-1.6814	0.152899	-10.9967	3.96173e-28	4.61425e-26
ANGPTL2	586.941	-0.527827	0.114257	-4.61963	3.8443e-06	1.55151e-05
ANGPTL3	17.709	0.0890677	0.509925	0.174668	0.86134	0.896911
ANGPTL4	209.698	-0.544426	0.150225	-3.62407	0.000290003	0.00081181
ANGPTL5	2.37276	-1.41174	0.275307	-5.1279	2.92994e-07	1.45302e-06
ANGPTL6	15.8946	-0.0749939	0.137502	-0.5454	0.585478	0.665697
ANGPTL7	8.77351	-1.07749	0.228643	-4.71254	2.44653e-06	1.02303e-05
ANGPTL8	4.24809	-0.447658	0.250686	-1.78573	0.0741425	0.116816
ANHX	0.272309	0.374133	1.0204	0.366653	0.713877	0.778399
ANK1	235.119	0.283543	0.162764	1.74206	0.0814987	0.126768
ANK2	1051.42	-0.941082	0.138092	-6.81491	9.43229e-12	9.80776e-11
ANK3	1078.38	-0.793032	0.0994126	-7.97718	1.49715e-15	2.78877e-14
ANKAR	125.83	-0.311836	0.0625922	-4.98203	6.29197e-07	2.94484e-06
ANKDD1A	132.958	-0.216462	0.0952379	-2.27286	0.0230347	0.0419165
ANKDD1B	30.8098	-0.0527507	0.11252	-0.468813	0.639204	0.713948
ANKEF1	137.969	0.0330405	0.0912499	0.362088	0.717286	0.781039
ANKFN1	43.293	-0.620541	0.18664	-3.3248	0.000884826	0.00224117
ANKFY1	1131.89	-0.0941649	0.0380312	-2.47599	0.0132868	0.0257135
ANKH	1067.98	-0.131694	0.0709982	-1.85489	0.0636113	0.102452
ANKHD1	140.313	-0.177943	0.062865	-2.83056	0.00464661	0.0100492
ANKHD1-EIF4EBP3	78.075	-0.25706	0.0679131	-3.78513	0.000153629	0.00045433
ANKIB1	1014.23	0.0384727	0.0361315	1.0648	0.286969	0.37107
ANKK1	11.2442	0.524239	0.156025	3.35998	0.000779494	0.00199848
ANKLE1	28.5976	1.00058	0.133579	7.49057	6.85744e-14	9.90441e-13
ANKLE2	1282.29	0.328108	0.0450559	7.28224	3.28325e-13	4.25304e-12
ANKMY1	412.022	0.0652547	0.0581843	1.12152	0.262068	0.343968
ANKMY2	207.082	-0.221454	0.0530708	-4.17281	3.00862e-05	0.000102352
ANKRA2	151.521	-0.00463325	0.0489934	-0.0945689	0.924657	0.945625
ANKRD1	30.8053	-0.931012	0.227477	-4.09278	4.2624e-05	0.000140714
ANKRD10	1212.44	0.148086	0.0479255	3.08991	0.00200219	0.00470057
ANKRD10-IT1	168.45	0.00907812	0.0678006	0.133894	0.893486	0.92192
ANKRD11	2158.93	0.0431035	0.0462654	0.931658	0.351513	0.439498
ANKRD12	1433.21	-0.218323	0.0521894	-4.18328	2.87334e-05	9.81105e-05
ANKRD13A	808.57	-0.155677	0.0469216	-3.31781	0.000907259	0.00229345
ANKRD13B	121.814	0.168415	0.0935213	1.80082	0.0717313	0.113543
ANKRD13C	372.133	-0.102632	0.0350375	-2.92919	0.00339844	0.00756669
ANKRD13D	474.047	0.417443	0.0687656	6.07052	1.27498e-09	9.49047e-09
ANKRD16	81.4233	0.34482	0.0703617	4.90068	9.55055e-07	4.30792e-06
ANKRD17	2526.9	-0.100617	0.0292572	-3.43905	0.000583751	0.00153334
ANKRD18A	70.4073	-0.144902	0.145945	-0.992852	0.320782	0.407558
ANKRD18B	18.4201	0.0477021	0.214306	0.222589	0.823855	0.866845
ANKRD18CP	11.5834	-0.527358	0.161176	-3.27195	0.0010681	0.00265852
ANKRD18DP	4.23722	0.361624	0.202432	1.7864	0.0740342	0.116672
ANKRD18EP	1.97186	-2.12917	0.471244	-4.51819	6.23716e-06	2.41943e-05
ANKRD19P	4.88902	0.0962032	0.267552	0.359567	0.719171	0.782615
ANKRD2	16.4975	-0.504002	0.210158	-2.39821	0.0164755	0.0311578
ANKRD20A1	1.00744	-0.0745321	0.24478	-0.304486	0.760757	0.816629
ANKRD20A10P	0.0923599	-0.612111	1.62089	-0.377638	0.705699
ANKRD20A11P	92.1205	0.847619	0.177234	4.78247	1.73154e-06	7.46463e-06
ANKRD20A17P	0.182984	-0.311491	0.701107	-0.444285	0.656837
ANKRD20A18P	4.45267	0.31134	0.148502	2.09654	0.0360343	0.0623032
ANKRD20A19P	2.82155	1.10378	0.299413	3.68649	0.000227369	0.000649451
ANKRD20A21P	5.70256	-0.339059	0.16919	-2.00402	0.0450683	0.0758209
ANKRD20A5P	65.7755	0.784656	0.150291	5.2209	1.7806e-07	9.13548e-07
ANKRD20A6P	0.020534	-0.616784	3.47887	-0.177294	0.859277
ANKRD20A7P	4.76391	-0.0265936	0.246146	-0.10804	0.913964	0.937257
ANKRD20A8P	9.51366	-1.50039	0.256794	-5.84278	5.13382e-09	3.42922e-08
ANKRD20A9P	1.09851	0.583467	0.334198	1.74587	0.0808331	0.125889
ANKRD22	82.2549	0.601331	0.143817	4.18123	2.89936e-05	9.89486e-05
ANKRD23	24.8148	0.0382952	0.0875723	0.437298	0.661895	0.733447
ANKRD24	55.5319	-0.21238	0.130539	-1.62695	0.103748	0.156153
ANKRD26	343.058	-0.189944	0.0577335	-3.29002	0.00100182	0.00251053
ANKRD26P1	1.64925	-0.305631	0.286449	-1.06696	0.285988	0.370051
ANKRD26P2	0.114508	-0.565436	0.877567	-0.644322	0.519367
ANKRD26P3	2.88498	1.22664	0.332202	3.69245	0.000222104	0.000636183
ANKRD26P4	6.75284	-0.372187	0.111766	-3.33005	0.000868316	0.00220287
ANKRD27	506.416	0.165634	0.0451258	3.6705	0.000242076	0.000687527
ANKRD28	1055.7	0.258957	0.0613219	4.22291	2.4117e-05	8.36873e-05
ANKRD29	93.2552	-0.211867	0.130542	-1.62298	0.104594	0.157263
ANKRD30A	81.0882	-1.0116	0.421671	-2.39902	0.0164391	0.0311021
ANKRD30B	30.2889	-0.168076	0.321946	-0.522064	0.601626	0.680694
ANKRD30BL	7.17462	0.229352	0.194063	1.18184	0.237269	0.316316
ANKRD30BP1	0.942716	-0.584762	0.517551	-1.12986	0.258533	0.340043
ANKRD30BP2	0.355693	-0.492079	0.552537	-0.890581	0.373154	0.461723
ANKRD30BP3	0.315123	-0.266066	0.97283	-0.273497	0.784471	0.835478
ANKRD31	16.7262	-0.174966	0.124924	-1.40058	0.161339	0.228323
ANKRD33	1.38025	-0.0775486	0.248306	-0.31231	0.754805	0.811698
ANKRD33B	350.374	-0.0666191	0.118656	-0.561447	0.574493	0.655842
ANKRD33B-AS1	0.176855	-1.37958	0.942466	-1.4638	0.143249
ANKRD34A	27.2601	0.0432702	0.103182	0.419359	0.674954	0.7446
ANKRD34B	8.19407	0.447139	0.278306	1.60665	0.108132	0.161678
ANKRD34C	1.55979	-0.901053	0.291425	-3.09189	0.00198887	0.00467053
ANKRD34C-AS1	0.611298	-0.292382	0.683262	-0.427922	0.668708	0.739253
ANKRD35	74.3514	-0.122033	0.146225	-0.83456	0.403965	0.493218
ANKRD36	581.808	0.269376	0.0718378	3.74978	0.00017699	0.000516593
ANKRD36B	205.685	0.488708	0.081532	5.99406	2.0466e-09	1.46734e-08
ANKRD36BP1	7.35304	-3.88122	0.336398	-11.5376	8.52625e-31	1.39742e-28
ANKRD36BP2	368.785	1.16619	0.158552	7.35527	1.90543e-13	2.57109e-12
ANKRD36C	630.187	0.327167	0.0862025	3.79533	0.000147445	0.000437484
ANKRD36P1	0.126813	-0.486515	0.957648	-0.508031	0.611432
ANKRD37	80.8415	0.251314	0.0931808	2.69706	0.00699548	0.014512
ANKRD39	72.2203	-0.245129	0.0699176	-3.50597	0.000454945	0.00122367
ANKRD40	744.538	-0.34491	0.0456999	-7.54729	4.44408e-14	6.61053e-13
ANKRD42	190.711	-0.517534	0.0611609	-8.46184	2.63187e-17	6.31625e-16
ANKRD44	568.249	0.109044	0.0778817	1.40012	0.161477	0.228475
ANKRD44-IT1	71.533	-0.163088	0.0967436	-1.68577	0.0918399	0.140547
ANKRD45	22.3064	-0.83516	0.170957	-4.8852	1.03323e-06	4.62946e-06
ANKRD46	226.242	-0.154703	0.0514927	-3.00436	0.00266138	0.00607828
ANKRD49	143.238	0.258014	0.0557401	4.62888	3.67654e-06	1.49052e-05
ANKRD50	861.352	-0.295821	0.0661432	-4.47244	7.73329e-06	2.93924e-05
ANKRD52	1488.22	-0.141865	0.0508572	-2.78948	0.00527926	0.0112799
ANKRD53	13.2041	-0.489532	0.139381	-3.51219	0.000444427	0.00119877
ANKRD54	178.449	-0.201138	0.0530169	-3.79384	0.000148335	0.000439882
ANKRD54P1	0.134141	0.0870455	0.690204	0.126116	0.89964
ANKRD55	6.65837	-0.478399	0.168655	-2.83656	0.0045603	0.0098804
ANKRD6	230.085	-0.506188	0.0838172	-6.03919	1.5489e-09	1.13596e-08
ANKRD60	0.112413	-0.30027	0.665273	-0.451348	0.651739
ANKRD61	1.51921	-0.445145	0.148431	-2.99901	0.00270857	0.006174
ANKRD62	7.80045	0.611098	0.241047	2.53519	0.0112388	0.0221212
ANKRD62P1	0.573522	-1.82517	0.548906	-3.3251	0.000883859	0.00223914
ANKRD62P1-PARP4P3	0.2357	-0.946819	0.57003	-1.661	0.096714	0.146894
ANKRD63	1.12272	1.31115	0.338711	3.87101	0.000108384	0.000330677
ANKRD65	76.6721	-0.0296252	0.145787	-0.203209	0.838972	0.879548
ANKRD66	2.65878	-0.303288	0.387599	-0.782478	0.433934	0.52313
ANKRD7	7.72115	-0.409596	0.158478	-2.58457	0.0097501	0.0194937
ANKRD9	252.33	0.146434	0.0848049	1.72671	0.0842196	0.13043
ANKS1A	658.828	0.00520188	0.0481946	0.107935	0.914047	0.93728
ANKS1B	240.802	-0.643781	0.158203	-4.06933	4.71484e-05	0.000154587
ANKS3	214.634	-0.0606377	0.0585956	-1.03485	0.300738	0.385923
ANKS4B	80.128	1.13729	0.296731	3.83274	0.000126724	0.000380413
ANKS6	378.035	0.019947	0.069248	0.288052	0.773307	0.826428
ANKUB1	6.01628	0.00586831	0.246583	0.0237985	0.981013	0.987627
ANKZF1	402.431	0.229174	0.0508193	4.50958	6.49564e-06	2.50821e-05
ANLN	552.537	0.59449	0.117504	5.05932	4.20756e-07	2.03372e-06
ANO1	816.903	0.101742	0.142004	0.716471	0.473701	0.561972
ANO1-AS1	3.28807	-0.740424	0.189957	-3.89785	9.70512e-05	0.000298847
ANO10	276.056	-0.137801	0.0513182	-2.68522	0.00724819	0.014975
ANO2	63.796	-0.65578	0.119578	-5.48412	4.15533e-08	2.37682e-07
ANO3	25.9271	-0.627897	0.186073	-3.37447	0.000739576	0.0019034
ANO4	33.7278	-0.761771	0.193871	-3.92926	8.52071e-05	0.000265509
ANO5	118.726	-0.503354	0.14369	-3.50305	0.000459969	0.00123549
ANO6	1333.62	-0.290202	0.0491878	-5.89987	3.63781e-09	2.50002e-08
ANO7	92.1442	0.620793	0.137636	4.51038	6.47107e-06	2.4998e-05
ANO7L1	18.9564	-0.343926	0.104452	-3.29267	0.000992412	0.00248951
ANO8	290.968	-0.0423451	0.0897681	-0.471716	0.637129	0.71212
ANO9	438.713	1.23608	0.13972	8.84686	9.00187e-19	2.74644e-17
ANOS1	290.94	-0.63822	0.140625	-4.53846	5.66665e-06	2.2187e-05
ANOS2P	13.1692	0.590284	0.272814	2.16368	0.0304887	0.0536817
ANP32A	1213.16	0.0118842	0.0390055	0.304679	0.76061	0.816504
ANP32AP1	0.749122	-0.45874	0.194921	-2.35346	0.0185997	0.0347134
ANP32B	1331.68	0.0176854	0.0648188	0.272844	0.784973	0.835914
ANP32BP1	1.73912	0.278288	0.14325	1.94268	0.0520553	0.0859879
ANP32BP2	0.077986	-0.460371	0.65535	-0.70248	0.48238
ANP32BP3	0.293906	-0.938091	0.364181	-2.57589	0.00999811	0.0199302
ANP32D	1.77418	-1.5342	0.170646	-8.99053	2.46039e-19	8.16456e-18
ANP32E	815.119	-0.107993	0.0589543	-1.83182	0.0669787	0.107149
ANPEP	1126.2	0.0549644	0.144465	0.380469	0.703597	0.769499
ANTXR1	2858.98	-0.681564	0.114242	-5.96597	2.43185e-09	1.7197e-08
ANTXR2	706.515	0.087433	0.0754709	1.1585	0.24666	0.32697
ANTXRL	2.0261	0.404331	0.277821	1.45536	0.145568	0.208958
ANTXRLP1	12.0848	0.689241	0.173974	3.96175	7.44036e-05	0.000234619
ANXA1	2688.82	-0.060494	0.111626	-0.541932	0.587865	0.668043
ANXA10	42.0357	0.213577	0.415024	0.514612	0.606824	0.685271
ANXA11	1941.51	0.0600697	0.0582044	1.03205	0.30205	0.387477
ANXA13	33.5271	1.44379	0.255048	5.66084	1.5063e-08	9.35055e-08
ANXA2	3310.03	0.150222	0.0842475	1.7831	0.0745693	0.117426
ANXA2P1	1.59178	0.114414	0.165879	0.689742	0.490357	0.57788
ANXA2P2	9.73743	0.410299	0.125819	3.26103	0.00111009	0.00275234
ANXA2P3	1.13865	-0.0862518	0.194792	-0.442789	0.657918	0.730239
ANXA2R	54.2622	0.478332	0.0903343	5.29513	1.1893e-07	6.26929e-07
ANXA3	298.157	0.456157	0.128441	3.55151	0.000383033	0.00104811
ANXA4	1086.75	-0.287769	0.0869748	-3.30865	0.000937472	0.00236493
ANXA5	1651.9	-0.196364	0.0614036	-3.19793	0.00138418	0.00336122
ANXA6	1450.83	-0.245691	0.0672811	-3.65171	0.000260496	0.000735568
ANXA7	799.813	-0.0914874	0.0393246	-2.32647	0.0199937	0.0369939
ANXA8	36.502	1.04913	0.274675	3.81953	0.000133708	0.000399725
ANXA8L1	25.0591	0.49485	0.212666	2.32688	0.0199715	0.0369553
ANXA9	46.4258	-0.741675	0.150367	-4.93242	8.1217e-07	3.7139e-06
AOAH	225.527	0.255724	0.103355	2.47423	0.0133524	0.0258295
AOAH-IT1	11.2822	0.0243364	0.128757	0.18901	0.850085	0.888323
AOC1	221.21	0.0765488	0.213355	0.358785	0.719756	0.783061
AOC2	37.4937	0.143558	0.0829604	1.73045	0.0835507	0.129573
AOC3	490.045	-0.758923	0.127764	-5.94003	2.84966e-09	1.9921e-08
AOC4P	10.6374	-0.881787	0.175094	-5.03607	4.75178e-07	2.27104e-06
AOX1	571.761	-1.51545	0.163443	-9.27202	1.82657e-20	7.20944e-19
AOX2P	9.22436	4.11584	0.388392	10.5971	3.07245e-26	2.79947e-24
AOX3P	6.18836	1.72263	0.26191	6.57721	4.79365e-11	4.4989e-10
AP1AR	205.274	-0.00477761	0.0572623	-0.0834339	0.933507	0.952715
AP1B1	1044.89	0.255891	0.0557361	4.59113	4.40863e-06	1.75841e-05
AP1B1P1	0.22263	-0.0798178	0.629869	-0.126721	0.899161	0.926211
AP1B1P2	0.0725619	-0.249987	1.1281	-0.2216	0.824625
AP1G1	1608.88	-0.077802	0.0314703	-2.47223	0.0134272	0.0259609
AP1G2	593.271	0.412839	0.0666087	6.19797	5.71949e-10	4.49515e-09
AP1M1	434.998	0.166616	0.0545119	3.05652	0.00223926	0.00520441
AP1M2	269.99	0.0975634	0.161876	0.602704	0.546706	0.630737
AP1S1	326.559	0.280115	0.0692051	4.04761	5.17439e-05	0.000168422
AP1S2	257.453	0.000776064	0.0911514	0.00851401	0.993207	0.995715
AP1S2P1	0.0518207	-0.482667	1.07625	-0.448473	0.653812
AP1S3	90.8858	-0.17028	0.0873161	-1.95015	0.0511577	0.0846769
AP2A1	917.494	0.119845	0.0505243	2.37203	0.0176906	0.0332104
AP2A2	792.478	0.0326975	0.0465864	0.701868	0.482761	0.570556
AP2B1	2261.17	-0.0156434	0.0407576	-0.383816	0.701115	0.767396
AP2M1	1571.26	0.0502806	0.0477934	1.05204	0.29278	0.377586
AP2S1	407.921	0.271127	0.0588097	4.61023	4.0222e-06	1.61821e-05
AP3B1	701.079	0.13432	0.0368505	3.645	0.000267392	0.00075259
AP3B2	83.0268	-0.383574	0.170381	-2.25127	0.0243681	0.0440686
AP3D1	1755.31	0.257091	0.0498421	5.15811	2.49457e-07	1.25237e-06
AP3M1	602.45	0.0451227	0.036024	1.25257	0.210361	0.285325
AP3M2	320.524	0.0522988	0.0563109	0.92875	0.353018	0.441031
AP3S1	321.206	-0.0688378	0.0497611	-1.38336	0.166553	0.234423
AP3S2	315.659	-0.286133	0.046689	-6.1285	8.87136e-10	6.76655e-09
AP4B1	192.671	0.202254	0.0464361	4.35553	1.32746e-05	4.82824e-05
AP4B1-AS1	1.2465	-0.869565	0.249524	-3.48489	0.000492337	0.0013135
AP4E1	270.476	-0.0217037	0.0413497	-0.524881	0.599666	0.678842
AP4M1	186.377	0.158709	0.0572887	2.77033	0.00559987	0.0118931
AP4S1	144.233	-0.534382	0.0635303	-8.41146	4.04945e-17	9.43199e-16
AP5B1	402.957	0.252913	0.077113	3.27978	0.0010389	0.00259208
AP5M1	549.909	-0.158192	0.0433269	-3.65113	0.000261084	0.000736997
AP5S1	191.807	-0.205795	0.0553029	-3.72124	0.000198249	0.000573351
AP5Z1	335.85	0.462918	0.0670023	6.90898	4.88136e-12	5.30769e-11
APAF1	486.832	0.261145	0.055022	4.74619	2.07287e-06	8.79095e-06
APBA1	212.841	-0.277749	0.109942	-2.52631	0.0115267	0.0226315
APBA2	209.216	-0.0474711	0.126884	-0.37413	0.708308	0.773518
APBA3	186.542	0.172978	0.0636338	2.71833	0.00656114	0.0137029
APBB1	283.23	-0.716835	0.0987989	-7.2555	4.00193e-13	5.12717e-12
APBB1IP	349.729	0.56884	0.116949	4.86402	1.15027e-06	5.11805e-06
APBB2	1158.21	-0.837437	0.0856821	-9.77377	1.45912e-22	7.87545e-21
APBB3	218.142	-0.340953	0.0682648	-4.99457	5.89666e-07	2.77462e-06
APC	1247.17	-0.445118	0.0678876	-6.55669	5.50168e-11	5.12049e-10
APC2	231.545	-0.967949	0.215598	-4.48959	7.13595e-06	2.73463e-05
APCDD1	522.391	-0.221273	0.145342	-1.52243	0.127902	0.18682
APCDD1L	34.395	0.0884951	0.192594	0.45949	0.645882	0.719643
APCS	24.0515	-0.116582	0.623708	-0.186917	0.851726	0.889559
APEH	592.848	0.197494	0.0553604	3.56742	0.000360519	0.000990939
APELA	7.96471	0.155711	0.244533	0.63677	0.524275	0.61036
APEX1	826.73	0.320732	0.0464406	6.90627	4.97556e-12	5.39484e-11
APEX2	235.435	0.0842148	0.055535	1.51643	0.129411	0.188708
APH1A	1369.08	-0.116987	0.0508674	-2.29984	0.0214572	0.0393551
APH1B	225.553	-0.412806	0.0600863	-6.87021	6.41083e-12	6.84067e-11
API5	849.436	0.0727096	0.0342481	2.12302	0.0337519	0.0587359
API5P1	0.744092	0.0874644	0.161752	0.540733	0.588692	0.668757
API5P2	3.1156	-0.278705	0.192396	-1.4486	0.14745	0.211163
APIP	109.847	0.142084	0.0515412	2.75671	0.00583853	0.0123444
APLF	139.434	-0.357138	0.0660574	-5.40648	6.42758e-08	3.55634e-07
APLN	143.619	-0.311994	0.159861	-1.95166	0.0509789	0.0844122
APLNR	403.516	-0.950144	0.147037	-6.46193	1.03374e-10	9.17937e-10
APLP1	242.947	0.051784	0.184467	0.280722	0.778924	0.830887
APLP2	5494.25	-0.635912	0.0654152	-9.72117	2.44961e-22	1.27851e-20
APMAP	948.189	-0.313652	0.0608251	-5.15662	2.51447e-07	1.26094e-06
APOA1	55.5249	0.883174	0.272765	3.23786	0.0012043	0.00295891
APOA1-AS	2.53793	-1.99891	0.261047	-7.65728	1.8991e-14	2.99039e-13
APOA2	75.2816	0.855602	0.47888	1.78667	0.0739906	0.116624
APOA4	7.60037	1.11984	0.549676	2.03727	0.0416228	0.0706976
APOA5	4.07836	1.03959	0.543112	1.91414	0.0556022	0.0911467
APOB	760.546	-0.0387534	0.266554	-0.145387	0.884405	0.914763
APOBEC1	5.56828	1.26188	0.385937	3.26966	0.00107677	0.00267838
APOBEC2	14.0382	-0.664548	0.301547	-2.20379	0.0275388	0.0490696
APOBEC3A	36.8719	0.48631	0.19017	2.55724	0.0105507	0.0209139
APOBEC3AP1	0.012794	-0.477251	3.02385	-0.157829	0.874592
APOBEC3B	28.327	0.900739	0.13518	6.66326	2.67813e-11	2.60722e-10
APOBEC3B-AS1	0.150334	-0.434596	0.506753	-0.85761	0.391108
APOBEC3C	427.66	0.0117329	0.0705114	0.166398	0.867844	0.901971
APOBEC3D	5.8769	0.605796	0.126999	4.77008	1.84156e-06	7.89339e-06
APOBEC3F	89.94	0.0756827	0.0751427	1.00719	0.313845	0.400353
APOBEC3G	184.922	0.34014	0.0855581	3.97555	7.02175e-05	0.000222725
APOBEC3H	7.63258	0.473491	0.127063	3.72642	0.000194216	0.000562596
APOBEC4	2.37831	0.146495	0.312532	0.468735	0.639259	0.71398
APOBR	241.726	0.325555	0.119676	2.72029	0.00652238	0.0136273
APOC1	494.75	-0.0583365	0.14842	-0.393051	0.694282	0.761574
APOC1P1	5.77411	0.217268	0.225627	0.962953	0.335571	0.423247
APOC2	3.25127	-0.788846	0.290001	-2.72015	0.00652527	0.0136323
APOC3	55.7048	-0.329904	0.541547	-0.609188	0.5424	0.626926
APOC4	0.111137	-0.71986	1.1216	-0.641816	0.520993
APOC4-APOC2	0.980959	-1.31348	0.387288	-3.39148	0.000695171	0.00180188
APOD	978.897	-0.972491	0.179367	-5.42181	5.89986e-08	3.28396e-07
APOE	1850.85	-0.126037	0.139881	-0.901032	0.367571	0.456243
APOF	7.76085	0.0776876	0.488221	0.159124	0.873571	0.906347
APOH	72.2268	-0.0432265	0.408063	-0.105931	0.915637	0.938543
APOL1	938.299	0.119037	0.105858	1.1245	0.260802	0.342574
APOL2	553.07	0.0339299	0.0654691	0.518258	0.604278	0.683027
APOL3	340.645	-0.169806	0.0820839	-2.06869	0.0385752	0.0660801
APOL4	92.7443	0.0203659	0.113327	0.179709	0.857381	0.894133
APOL5	0.473339	-1.22074	0.283193	-4.31061	1.62807e-05	5.82702e-05
APOL6	1780.02	-0.0830204	0.0641716	-1.29372	0.195761	0.269001
APOLD1	577.71	-0.876474	0.0995508	-8.80429	1.3168e-18	3.88995e-17
APOM	23.4791	-0.0647273	0.113496	-0.570305	0.568471	0.650514
APOO	68.6143	0.183115	0.066264	2.76342	0.00571992	0.0121231
APOOL	455.339	-0.439779	0.0499423	-8.80574	1.29994e-18	3.84813e-17
APOOP1	0.123992	-0.565014	1.79441	-0.314874	0.752857
APOOP2	0.0320575	-0.66017	3.47887	-0.189766	0.849493
APOOP3	0.033107	-0.449081	2.66336	-0.168615	0.8661
APOOP4	0.165631	-0.21923	0.417348	-0.525294	0.599379
APOOP5	0.0400573	-0.413313	1.03648	-0.398766	0.690066
APP	6296.75	-0.449769	0.0750422	-5.99354	2.05316e-09	1.47165e-08
APPBP2	744.949	-0.299138	0.0436139	-6.85877	6.94545e-12	7.38185e-11
APPL1	836.343	-0.187242	0.0383222	-4.88599	1.02909e-06	4.61321e-06
APPL2	496.536	0.0786397	0.0469037	1.67662	0.0936164	0.14281
APRT	367.227	0.525334	0.0710364	7.39529	1.41103e-13	1.95803e-12
APTR	90.6141	-0.28417	0.0609912	-4.6592	3.17439e-06	1.2985e-05
APTX	266.677	0.128502	0.0390949	3.28693	0.00101287	0.00253492
AQP1	1038.97	-0.427167	0.129431	-3.30034	0.000965677	0.00242969
AQP10	1.92813	0.923312	0.267629	3.44998	0.000560636	0.00147753
AQP11	17.3039	-0.381635	0.124316	-3.06989	0.0021414	0.00499902
AQP12A	0.660637	0.038611	0.588955	0.0655585	0.947729	0.963465
AQP12B	0.556915	0.855315	0.527317	1.62201	0.1048	0.157511
AQP2	9.75595	-1.01368	0.387368	-2.61683	0.00887505	0.0179606
AQP3	1463.46	0.321593	0.159466	2.01669	0.0437283	0.0738207
AQP4	1160.54	-0.439924	0.302596	-1.45383	0.145993	0.209455
AQP4-AS1	10.547	-1.44792	0.253447	-5.71293	1.11049e-08	7.01005e-08
AQP5	130.936	-0.434486	0.237249	-1.83135	0.0670487	0.107236
AQP6	14.368	-0.182324	0.1926	-0.946642	0.343821	0.432051
AQP7	54.0792	-0.533942	0.163002	-3.27569	0.00105405	0.002626
AQP7P1	7.25237	-0.0555873	0.18191	-0.305576	0.759927	0.815934
AQP7P2	0.336375	-0.115633	0.354305	-0.326367	0.744147	0.80271
AQP7P3	0.00809689	-0.495442	2.68343	-0.18463	0.853519
AQP7P4	0.0102449	-0.485748	2.8395	-0.171068	0.86417
AQP7P5	0
AQP8	5.7124	0.273734	0.273794	0.99978	0.317417	0.404143
AQP9	254.386	-0.403431	0.166712	-2.41994	0.0155232	0.0295564
AQR	861.46	0.0769671	0.0318697	2.41506	0.0157326	0.029905
AR	648.657	-0.686757	0.150943	-4.54979	5.37006e-06	2.10841e-05
ARAF	532.337	0.0850001	0.0547933	1.55129	0.120833	0.177898
ARAFP1	0.0116336	-0.501102	3.47888	-0.144041	0.885468
ARAFP2	0
ARAFP3	0
ARAP1	1591.28	0.00302903	0.0660959	0.0458278	0.963447	0.974542
ARAP1-AS1	1.70995	-1.1438	0.191647	-5.96826	2.39796e-09	1.69618e-08
ARAP1-AS2	2.47742	-1.56254	0.182556	-8.55922	1.13632e-17	2.90057e-16
ARAP2	909.958	0.0575955	0.0889941	0.647184	0.517513	0.604136
ARAP3	290.07	-0.105242	0.0901683	-1.16717	0.24314	0.323069
ARC	65.7586	-0.93675	0.203418	-4.60505	4.12376e-06	1.65536e-05
ARCN1	1820	-0.046621	0.0351429	-1.32661	0.184637	0.255792
AREG	180.618	1.18513	0.1694	6.99603	2.63318e-12	2.98765e-11
AREL1	668.035	0.11953	0.0384557	3.10826	0.00188193	0.00444291
ARF1	2978.45	0.144281	0.0427557	3.37454	0.000739382	0.00190311
ARF1P1	0.106044	-0.4082	0.702171	-0.58134	0.561012
ARF1P2	23.7897	0.0190403	0.0901164	0.211286	0.832664	0.874026
ARF1P3	0.0497669	-0.65673	1.25879	-0.521716	0.601868
ARF3	2371.89	-0.587059	0.0578347	-10.1506	3.29198e-24	2.25728e-22
ARF4	1130.11	-0.0268999	0.0479301	-0.561231	0.57464	0.655956
ARF4-AS1	11.0813	0.084337	0.0897116	0.94009	0.347171	0.435223
ARF4P1	0.525053	-0.887732	0.203916	-4.35341	1.34035e-05	4.87315e-05
ARF4P2	0.368433	-0.139058	0.251661	-0.55256	0.580565	0.661328
ARF4P3	0.0158964	-0.496049	1.68641	-0.294145	0.768647
ARF4P4	0.986565	-0.59781	0.268911	-2.22308	0.0262105	0.0469706
ARF5	306.635	0.357689	0.0526799	6.78986	1.12244e-11	1.15462e-10
ARF6	1410.73	0.0437253	0.0468317	0.933669	0.350475	0.438525
ARFGAP1	878.282	0.198337	0.0642578	3.08658	0.00202471	0.00474598
ARFGAP2	814.032	0.0944005	0.0473997	1.99158	0.0464167	0.0777876
ARFGAP3	572.549	-0.0262581	0.0501544	-0.523544	0.600595	0.679751
ARFGEF1	1853.09	0.0951427	0.0410522	2.3176	0.020471	0.037786
ARFGEF2	1673.47	0.0508607	0.0420479	1.20959	0.226436	0.304247
ARFGEF3	1460.82	-0.372161	0.133588	-2.78589	0.00533807	0.0113929
ARFIP1	396.468	-0.0281398	0.0424606	-0.662727	0.507505	0.594953
ARFIP2	409.479	0.0264556	0.051142	0.517297	0.604949	0.683584
ARFRP1	610.582	0.0345621	0.0628402	0.549999	0.58232	0.662722
ARG1	161.87	-1.18692	0.316866	-3.74582	0.000179808	0.000524137
ARG2	89.3776	-1.07435	0.124076	-8.65883	4.76647e-18	1.28633e-16
ARGFX	0.0807788	-0.436657	1.03147	-0.423333	0.672052
ARGFXP2	0.631926	-2.18532	0.441209	-4.95302	7.30697e-07	3.37001e-06
ARGLU1	1075.15	0.3506	0.0552264	6.34841	2.17555e-10	1.82482e-09
ARHGAP1	1358.71	-0.227679	0.0532077	-4.27906	1.87682e-05	6.63168e-05
ARHGAP10	427.949	-0.475522	0.0749653	-6.34323	2.24992e-10	1.8828e-09
ARHGAP11A	237.968	0.818704	0.0929893	8.80428	1.31696e-18	3.88995e-17
ARHGAP12	796.595	-0.172744	0.0481997	-3.58393	0.000338461	0.000934898
ARHGAP15	203.549	0.858446	0.114864	7.4736	7.80283e-14	1.11977e-12
ARHGAP17	783.689	-0.0103364	0.043276	-0.238848	0.811224	0.857413
ARHGAP18	498.737	-0.112498	0.0654234	-1.71954	0.0855156	0.132147
ARHGAP19	203.565	0.0138391	0.0527863	0.262171	0.793189	0.843238
ARHGAP19-SLIT1	7.72028	-0.130864	0.195169	-0.670517	0.502528	0.589948
ARHGAP20	122.85	-1.03884	0.129901	-7.99717	1.27307e-15	2.39964e-14
ARHGAP21	1072.02	-0.22011	0.0630256	-3.49239	0.000478715	0.00128021
ARHGAP22	98.8557	-0.549458	0.109861	-5.0014	5.69148e-07	2.68624e-06
ARHGAP22-IT1	5.18022	-0.895129	0.145373	-6.15746	7.39187e-10	5.70609e-09
ARHGAP23	762.843	-0.0893666	0.0821145	-1.08832	0.276456	0.359725
ARHGAP23P1	0.175466	-1.00071	0.813681	-1.22985	0.218753
ARHGAP24	272.634	-0.674415	0.0869098	-7.75994	8.49688e-15	1.40893e-13
ARHGAP25	312.525	0.524649	0.0972595	5.39432	6.87824e-08	3.78853e-07
ARHGAP26	1068.49	-0.106012	0.0705958	-1.50168	0.13318	0.193426
ARHGAP26-AS1	0.559111	-1.29838	0.342018	-3.79623	0.000146915	0.000436104
ARHGAP26-IT1	14.3755	0.062179	0.104011	0.597813	0.549965	0.633845
ARHGAP27	783.718	0.557293	0.0797277	6.98995	2.7498e-12	3.10554e-11
ARHGAP27P1-BPTFP1-KPNA2P3	40.297	0.0388094	0.082681	0.469387	0.638793	0.713608
ARHGAP28	145.461	-0.562678	0.124951	-4.50321	6.69352e-06	2.58017e-05
ARHGAP29	1016.06	-0.813272	0.110088	-7.3875	1.49616e-13	2.06069e-12
ARHGAP30	653.996	0.446409	0.104016	4.29176	1.77265e-05	6.29253e-05
ARHGAP31	891.096	-0.721083	0.0796727	-9.05056	1.42231e-19	4.90131e-18
ARHGAP31-AS1	4.22826	-0.29368	0.134863	-2.17761	0.0294348	0.0520374
ARHGAP32	1269.29	0.134716	0.080891	1.6654	0.0958326	0.145711
ARHGAP33	260.779	-0.135619	0.0880715	-1.53987	0.123591	0.181511
ARHGAP35	1847.27	-0.164504	0.0456991	-3.59972	0.000318561	0.000884841
ARHGAP36	14.9273	-2.40182	0.384139	-6.25248	4.0399e-10	3.24338e-09
ARHGAP39	197.59	-0.0654609	0.10163	-0.64411	0.519504	0.606092
ARHGAP4	600.048	1.22546	0.112714	10.8723	1.56298e-27	1.69401e-25
ARHGAP40	44.1027	-0.164381	0.234151	-0.702031	0.48266	0.570536
ARHGAP42	315.63	-0.180058	0.0746756	-2.4112	0.0159003	0.0301846
ARHGAP42P1	0.0990291	-0.367085	0.715287	-0.513201	0.607811
ARHGAP42P2	0.531803	-0.00198234	0.244471	-0.00810869	0.99353	0.995976
ARHGAP42P3	0.117339	0.30551	1.36432	0.223927	0.822814
ARHGAP42P4	0.219628	0.738042	1.42766	0.51696	0.605184	0.683764
ARHGAP42P5	0.23685	0.827233	1.25318	0.660106	0.509186	0.596513
ARHGAP44	211.575	-0.528283	0.11237	-4.70128	2.58538e-06	1.07607e-05
ARHGAP45	716.675	1.02482	0.114432	8.95569	3.37613e-19	1.09996e-17
ARHGAP5	2169.2	-0.369614	0.0557171	-6.63376	3.27243e-11	3.14929e-10
ARHGAP5-AS1	31.4125	-0.160378	0.0820871	-1.95375	0.0507308	0.0840323
ARHGAP6	202.263	-1.17588	0.114817	-10.2413	1.29437e-24	9.31364e-23
ARHGAP8	127.055	-0.131565	0.134742	-0.976419	0.328857	0.416184
ARHGAP9	295.89	0.562795	0.117951	4.77142	1.82931e-06	7.84713e-06
ARHGDIA	2339.22	0.152048	0.0616341	2.46694	0.0136273	0.0263063
ARHGDIB	1922.36	0.451343	0.0953364	4.73421	2.19907e-06	9.28506e-06
ARHGDIG	42.532	0.487722	0.211329	2.30787	0.0210061	0.0386437
ARHGEF1	1624.75	-0.387659	0.0848282	-4.56994	4.87875e-06	1.92875e-05
ARHGEF10	88.2137	-0.441885	0.0994664	-4.44255	8.88969e-06	3.34424e-05
ARHGEF10L	703.3	-0.386455	0.102431	-3.77282	0.000161414	0.000474949
ARHGEF11	1086.91	-0.0648404	0.0577527	-1.12273	0.261554	0.343394
ARHGEF12	3979.91	-0.366289	0.0458187	-7.9943	1.30309e-15	2.45451e-14
ARHGEF15	141.298	-0.725162	0.125626	-5.77241	7.81445e-09	5.05644e-08
ARHGEF16	180.868	0.443203	0.136085	3.25681	0.00112673	0.00278793
ARHGEF17	1053.88	-0.611416	0.0898265	-6.80663	9.99141e-12	1.03571e-10
ARHGEF18	68.2805	0.412264	0.071416	5.77272	7.80042e-09	5.04858e-08
ARHGEF19	167.352	0.0442202	0.0993352	0.445161	0.656203	0.728981
ARHGEF19-AS1	0.231549	-1.33248	0.719027	-1.85318	0.063857	0.102792
ARHGEF2	1468.98	0.230185	0.0613817	3.75006	0.000176791	0.000516125
ARHGEF25	253.79	-0.508985	0.10516	-4.84009	1.29778e-06	5.72792e-06
ARHGEF26	302.78	-0.498721	0.125321	-3.97955	6.90456e-05	0.000219293
ARHGEF26-AS1	34.0588	-0.772517	0.176801	-4.36942	1.24578e-05	4.54717e-05
ARHGEF28	518.06	-0.452125	0.115327	-3.92037	8.84144e-05	0.000274675
ARHGEF3	444.859	-0.0760144	0.0565177	-1.34497	0.178636	0.248825
ARHGEF3-AS1	0.304082	-0.564317	0.945023	-0.597147	0.550409	0.634166
ARHGEF33	17.943	-0.749577	0.114701	-6.53506	6.35845e-11	5.84503e-10
ARHGEF34P	31.614	0.144424	0.121115	1.19245	0.233086	0.311635
ARHGEF35	16.0813	-0.101229	0.133927	-0.755853	0.449737	0.538319
ARHGEF37	273.906	-0.154074	0.0981926	-1.5691	0.116625	0.172515
ARHGEF38	192.901	0.126483	0.186843	0.676945	0.498441	0.585969
ARHGEF38-IT1	11.6885	0.153339	0.209854	0.730691	0.464968	0.553444
ARHGEF39	59.7735	0.667026	0.101959	6.5421	6.06624e-11	5.59748e-10
ARHGEF4	393.664	-0.193954	0.157245	-1.23345	0.217408	0.293682
ARHGEF40	792.273	-0.440696	0.0781486	-5.6392	1.70842e-08	1.04603e-07
ARHGEF5	113.098	0.0908081	0.105898	0.857502	0.391167	0.480012
ARHGEF6	731.819	-0.229958	0.089825	-2.56006	0.0104653	0.0207615
ARHGEF7	1202.9	0.0942513	0.0436298	2.16025	0.0307534	0.0540947
ARHGEF7-AS1	0.0508473	-0.561674	1.44031	-0.389967	0.696561
ARHGEF7-AS2	1.84592	-0.43662	0.205413	-2.12558	0.0335386	0.0584166
ARHGEF7-IT1	1.86612	-0.554366	0.172491	-3.21389	0.00130951	0.00319259
ARHGEF9	522.039	-0.294569	0.0602919	-4.88572	1.03054e-06	4.61894e-06
ARHGEF9-IT1	4.29244	0.0437052	0.114532	0.381598	0.70276	0.768896
ARID1A	2568.7	-0.0478462	0.0398306	-1.20124	0.229658	0.30794
ARID1B	3097.74	-0.179336	0.0374833	-4.78444	1.71466e-06	7.4002e-06
ARID2	1052.28	0.117397	0.035603	3.29737	0.000975933	0.00245274
ARID3A	427.728	0.719474	0.089878	8.005	1.19464e-15	2.26133e-14
ARID3B	139.02	0.755592	0.0834508	9.05434	1.37395e-19	4.74684e-18
ARID3C	2.87112	-0.12232	0.214073	-0.571394	0.567732	0.649974
ARID4A	591.967	-0.119246	0.0439416	-2.71375	0.00665272	0.0138748
ARID4B	1064.93	-0.0169177	0.038381	-0.440783	0.65937	0.731518
ARID5A	428.998	0.324794	0.0971973	3.34159	0.000832996	0.00212027
ARID5B	1775.1	-0.188007	0.0695307	-2.70394	0.00685226	0.0142545
ARIH1	1671.85	-0.0275257	0.0340085	-0.809376	0.418299	0.507651
ARIH2	910.287	-0.0725206	0.0392999	-1.84531	0.0649922	0.104381
ARIH2OS	8.46209	0.562325	0.100905	5.57283	2.50634e-08	1.4911e-07
ARL1	894.026	-0.381382	0.0436047	-8.74634	2.20394e-18	6.34258e-17
ARL10	405.451	-0.291226	0.0841048	-3.46265	0.000534876	0.0014145
ARL11	64.9616	0.630587	0.109079	5.78101	7.42523e-09	4.82584e-08
ARL13A	0.619383	-1.73882	0.394508	-4.40757	1.04535e-05	3.87954e-05
ARL13B	162.795	-0.384133	0.0559631	-6.86405	6.69348e-12	7.12249e-11
ARL14	29.7141	0.734053	0.263561	2.78513	0.00535059	0.0114169
ARL14EP	234.242	-0.0701793	0.0456426	-1.53758	0.12415	0.182172
ARL14EPL	0.428097	-0.600773	0.342164	-1.7558	0.0791223	0.123669
ARL15	185.244	-0.176723	0.0562704	-3.14061	0.00168599	0.00401575
ARL16	145.863	0.0142052	0.0527729	0.269175	0.787795	0.83827
ARL17A	18.4057	0.0512017	0.101331	0.505293	0.613353	0.690816
ARL17B	7.82765	-0.0925991	0.107971	-0.85763	0.391097	0.479948
ARL2	110.661	0.0783751	0.0673354	1.16395	0.244445	0.324465
ARL2-SNX15	0.083997	-0.388927	0.642404	-0.605423	0.544898
ARL2BP	466.8	-0.087511	0.0477941	-1.831	0.0671002	0.107299
ARL2BPP10	0.147516	-0.707387	0.800705	-0.883456	0.37699
ARL2BPP2	0.0426589	-0.502954	1.91921	-0.262063	0.793273
ARL2BPP3	0.128249	-0.394533	1.08785	-0.362673	0.716849
ARL2BPP4	0.110488	-0.297543	0.695519	-0.4278	0.668797
ARL2BPP5	0.00759028	-0.48362	3.47888	-0.139016	0.889437
ARL2BPP6	0.0115518	-0.504937	3.47888	-0.145144	0.884597
ARL2BPP7	0.0319644	-0.485766	1.37187	-0.35409	0.723271
ARL3	170.937	-0.432164	0.0601486	-7.18493	6.72407e-13	8.33655e-12
ARL4A	163.084	0.245831	0.0814463	3.01833	0.00254176	0.0058408
ARL4AP1	0.461295	-2.41305	0.528951	-4.56194	5.0682e-06	1.99953e-05
ARL4AP2	2.24858	-0.00597302	0.154318	-0.038706	0.969125	0.978517
ARL4AP3	0.811693	0.498621	0.506472	0.9845	0.32487	0.411992
ARL4AP4	1.73363	-1.01905	0.159978	-6.36996	1.89079e-10	1.6078e-09
ARL4AP5	5.21773	0.741708	0.124044	5.97941	2.23952e-09	1.59502e-08
ARL4C	764.063	0.0856994	0.0884293	0.969129	0.332481	0.419901
ARL4D	169.056	-1.00956	0.128356	-7.86531	3.68195e-15	6.46843e-14
ARL5A	504.788	-0.40342	0.0486844	-8.28643	1.16694e-16	2.5361e-15
ARL5AP1	0.0127665	-0.468273	3.47888	-0.134605	0.892924
ARL5AP2	2.16593	-0.813412	0.284606	-2.85803	0.00426279	0.00928974
ARL5AP3	1.45989	-1.13511	0.192199	-5.90591	3.50704e-09	2.41521e-08
ARL5AP4	0.244326	-1.16605	0.297519	-3.91924	8.88269e-05	0.000275797
ARL5B	625.786	0.126308	0.0586278	2.15441	0.0312081	0.0548336
ARL5C	2.95023	1.23776	0.263507	4.69727	2.6366e-06	1.09501e-05
ARL6	84.4607	-0.439013	0.0691164	-6.35178	2.12832e-10	1.78884e-09
ARL6IP1	1423.86	0.0138682	0.0628414	0.220686	0.825337	0.868165
ARL6IP1P1	0.0245075	-0.504964	1.55616	-0.324493	0.745565
ARL6IP1P2	0.28594	0.107656	0.222346	0.484182	0.628257	0.704443
ARL6IP1P3	0.443649	-0.0269757	0.256244	-0.105274	0.916159	0.93897
ARL6IP4	7.48955	0.113838	0.111886	1.01745	0.30894	0.395109
ARL6IP5	774.399	-0.080274	0.0490988	-1.63495	0.102059	0.153934
ARL6IP6	144.385	0.410017	0.0534854	7.66596	1.77505e-14	2.81318e-13
ARL8A	557.71	-0.225822	0.0535316	-4.21848	2.45955e-05	8.5067e-05
ARL8B	720.534	-0.203345	0.0464138	-4.38114	1.18059e-05	4.33333e-05
ARL9	10.5239	0.523131	0.127864	4.0913	4.28971e-05	0.000141528
ARMC1	316.838	0.0492895	0.0563751	0.874314	0.381947	0.470804
ARMC10	250.195	-0.0393841	0.0464435	-0.848001	0.396437	0.485437
ARMC10P1	0.367099	0.197875	0.217716	0.908867	0.36342	0.452051
ARMC12	6.20979	0.151924	0.136562	1.11248	0.26593	0.348068
ARMC2	98.033	-0.0537759	0.0859175	-0.625901	0.53138	0.616894
ARMC2-AS1	0.154533	-1.1439	0.718028	-1.59312	0.111134
ARMC3	35.5364	-0.917959	0.235248	-3.90209	9.5366e-05	0.00029413
ARMC5	154.25	0.214528	0.080128	2.67731	0.0074215	0.0152966
ARMC6	212.919	0.354894	0.0648983	5.46847	4.53943e-08	2.57743e-07
ARMC7	125.017	0.00470141	0.0557381	0.0843482	0.93278	0.952132
ARMC8	535.481	0.0902859	0.0385287	2.34334	0.019112	0.035546
ARMC8P1	0.0657162	-0.622945	0.926551	-0.672327	0.501376
ARMC9	306.313	-0.196024	0.0826661	-2.37127	0.017727	0.0332717
ARMCX1	150.528	-0.522121	0.0822561	-6.34751	2.18832e-10	1.83411e-09
ARMCX2	289.082	-0.858481	0.0937082	-9.16122	5.13131e-20	1.89979e-18
ARMCX3	890.838	-0.55669	0.056738	-9.81159	1.00378e-22	5.51753e-21
ARMCX3-AS1	2.71118	-1.35246	0.148827	-9.08748	1.01364e-19	3.5662e-18
ARMCX4	442.725	-0.795067	0.0724238	-10.978	4.87669e-28	5.53083e-26
ARMCX5	157.746	-0.14548	0.0482211	-3.01693	0.00255346	0.00586368
ARMCX5-GPRASP2	60.6426	0.0586116	0.0607132	0.965384	0.334353	0.421928
ARMCX6	79.293	-0.110357	0.0625482	-1.76435	0.0776736	0.121787
ARMCX7P	0.00257103	-0.491283	3.47888	-0.141219	0.887697
ARMS2	0.185077	-0.607309	0.395535	-1.53541	0.124683
ARMT1	216.391	0.0845315	0.0753253	1.12222	0.261769	0.343626
ARNT	936.68	-0.173106	0.0328788	-5.26496	1.40221e-07	7.30284e-07
ARNT2	532.423	-0.561812	0.136809	-4.10654	4.01634e-05	0.000133492
ARPC1A	190.525	0.15366	0.0550489	2.79134	0.00524898	0.0112197
ARPC1B	159.836	0.200948	0.0675782	2.97357	0.00294361	0.00665611
ARPC2	2285.58	0.228532	0.0410808	5.563	2.6517e-08	1.56821e-07
ARPC3	419.34	0.602692	0.0617433	9.76125	1.65115e-22	8.89405e-21
ARPC3P1	0.539496	-0.832292	0.260541	-3.19447	0.00140088	0.00339748
ARPC3P2	1.17571	0.601449	0.159455	3.77191	0.000162001	0.000476363
ARPC3P5	0.298092	0.0538419	0.235299	0.228824	0.819006	0.863263
ARPC4	737.867	-0.0584086	0.0535133	-1.09148	0.275063	0.358156
ARPC4-TTLL3	0.314323	-0.265539	0.275427	-0.964098	0.334997	0.422641
ARPC5	1125.47	0.15097	0.0454624	3.32077	0.000897705	0.00227122
ARPC5L	343.364	0.518467	0.0573756	9.03637	1.61968e-19	5.51779e-18
ARPIN	688.9	-0.59536	0.0949005	-6.27351	3.52989e-10	2.86128e-09
ARPP19	1816.41	-0.192415	0.0461813	-4.16651	3.09302e-05	0.000104928
ARPP21	169.253	1.97939	0.335472	5.90032	3.62801e-09	2.49469e-08
ARPP21-AS1	0.0750257	-0.170044	1.10712	-0.153592	0.877932
ARR3	0.549097	-1.3862	0.295987	-4.68332	2.82259e-06	1.164e-05
ARRB1	520.986	0.217794	0.0846277	2.57356	0.0100658	0.0200488
ARRB2	682.502	0.169254	0.0824097	2.05381	0.0399936	0.0682619
ARRDC1	323.871	0.256738	0.072907	3.52144	0.000429202	0.00116214
ARRDC1-AS1	107.154	0.0331401	0.0694223	0.477369	0.6331	0.708455
ARRDC2	489.879	0.122242	0.0841794	1.45216	0.146456	0.20992
ARRDC3	1346.47	-0.550649	0.064734	-8.50634	1.79513e-17	4.43079e-16
ARRDC3-AS1	29.1139	-0.124926	0.0830945	-1.50342	0.132731	0.192909
ARRDC4	517.32	-0.536823	0.0849296	-6.3208	2.60209e-10	2.15488e-09
ARRDC5	18.2955	0.300087	0.133315	2.25097	0.0243877	0.044092
ARSA	349.708	0.265434	0.0869025	3.05439	0.00225516	0.00523911
ARSB	357.507	-0.0141701	0.0562511	-0.251908	0.801112	0.849123
ARSD	681.298	-0.27146	0.0842152	-3.22341	0.00126674	0.00309732
ARSD-AS1	4.81227	-1.10815	0.156187	-7.09499	1.29359e-12	1.54398e-11
ARSDP1	0.177726	-0.565236	0.535459	-1.05561	0.291146
ARSF	6.87989	-0.0432789	0.31864	-0.135824	0.891961	0.920593
ARSFP1	0.24712	-0.594226	0.628615	-0.945294	0.344509	0.432733
ARSG	163.676	-0.28977	0.0862057	-3.36138	0.00077554	0.0019891
ARSH	1.13129	-0.0355796	0.234649	-0.151629	0.879479	0.910894
ARSI	37.3989	0.0268722	0.155302	0.173033	0.862626	0.897971
ARSJ	125.082	0.0511188	0.127052	0.402347	0.687429	0.755505
ARSK	65.0584	-0.360587	0.0644595	-5.59402	2.21873e-08	1.33208e-07
ART1	2.33588	-1.29449	0.305437	-4.23816	2.25358e-05	7.85364e-05
ART2BP	0.00498979	-0.498098	3.47888	-0.143178	0.88615
ART2P	0.00404889	-0.530951	3.47887	-0.152621	0.878697
ART3	18.219	0.300952	0.213782	1.40775	0.159205	0.225736
ART4	40.8936	-1.20897	0.191586	-6.31033	2.78435e-10	2.29431e-09
ART5	4.0366	-0.706605	0.178698	-3.95419	7.6795e-05	0.000241198
ARTN	25.8954	1.05078	0.137844	7.62298	2.47879e-14	3.84906e-13
ARV1	121.151	0.154432	0.0522516	2.95555	0.00312114	0.00701214
ARVCF	264.579	-0.673047	0.0943618	-7.13262	9.84734e-13	1.19336e-11
ARX	30.0106	-0.49715	0.245826	-2.02236	0.0431388	0.072948
AS3MT	0.465082	-0.344453	0.252431	-1.36454	0.172396	0.241333
ASAH1	1667.91	-0.552183	0.0598564	-9.22513	2.83224e-20	1.08599e-18
ASAH2	9.14215	0.0555119	0.126625	0.438397	0.661099	0.732861
ASAH2B	25.0701	-0.110088	0.0939143	-1.17222	0.24111	0.320799
ASAP1	1341.52	-0.128213	0.0523105	-2.45099	0.0142464	0.0273767
ASAP1-IT2	48.5094	-0.323703	0.0789199	-4.10166	4.10191e-05	0.000136017
ASAP2	847.668	-0.350283	0.0844277	-4.14891	3.34055e-05	0.000112717
ASAP3	377.23	-0.767762	0.0937136	-8.19264	2.55554e-16	5.30427e-15
ASB1	460.693	-0.121898	0.0515118	-2.36641	0.0179617	0.0336629
ASB10	1.42279	-1.05475	0.536762	-1.96503	0.049411	0.082094
ASB11	3.87794	0.957627	0.288586	3.31835	0.000905516	0.00228947
ASB12	3.28794	0.338355	0.178939	1.89089	0.0586389	0.095484
ASB13	187.773	1.55076e-05	0.0800569	0.000193708	0.999845	1
ASB14	7.68536	-1.70635	0.195353	-8.73471	2.44272e-18	6.95529e-17
ASB15	3.44371	-0.381676	0.475447	-0.802772	0.422106	0.511487
ASB16	17.3856	-0.584434	0.16741	-3.49104	0.000481147	0.0012862
ASB16-AS1	114.819	0.0425537	0.0623526	0.682469	0.494942	0.582323
ASB17	0.0396079	-0.621739	1.5374	-0.40441	0.685911
ASB18	0.951868	-0.783606	0.385551	-2.03243	0.0421097	0.0714292
ASB2	125.458	-0.519714	0.14182	-3.66461	0.000247717	0.000702287
ASB3	45.7095	-0.00258004	0.0655182	-0.0393789	0.968588	0.978122
ASB4	18.6606	1.0715	0.215034	4.98294	6.26244e-07	2.93306e-06
ASB5	32.6955	-1.03268	0.310611	-3.32466	0.000885277	0.00224188
ASB6	251.932	0.221303	0.0546637	4.04844	5.15591e-05	0.000167901
ASB7	264.247	0.0394379	0.0328029	1.20227	0.22926	0.307483
ASB8	302.55	-0.140263	0.0402565	-3.48424	0.000493536	0.00131631
ASB9	25.1224	0.381433	0.123276	3.09414	0.00197385	0.0046397
ASB9P1	0.233054	-0.983774	0.533141	-1.84524	0.0650027	0.104386
ASCC1	248.514	0.0632749	0.0393914	1.60631	0.108205	0.161757
ASCC2	520.389	0.129712	0.0438545	2.95779	0.00309849	0.00696591
ASCC3	1098.55	0.328202	0.0420667	7.80195	6.09574e-15	1.03504e-13
ASCL1	39.7272	-0.849072	0.310485	-2.73466	0.00624439	0.0131086
ASCL2	102.588	0.996777	0.172476	5.77922	7.50495e-09	4.8726e-08
ASCL3	0.156418	-0.179296	0.65489	-0.27378	0.784254
ASCL4	0.678029	0.785675	0.325534	2.41349	0.0158004	0.0300183
ASCL5	2.68021	1.47557	0.231123	6.38435	1.72127e-10	1.4725e-09
ASF1A	182.284	0.103824	0.0574286	1.80788	0.0706257	0.112056
ASF1B	141.117	0.674022	0.106928	6.30353	2.90938e-10	2.38783e-09
ASGR1	41.6688	0.268035	0.142045	1.88698	0.0591632	0.0962154
ASGR2	23.8178	0.263326	0.178856	1.47228	0.140946	0.203103
ASH1L	3419.6	-0.132083	0.0334477	-3.94892	7.8503e-05	0.000246189
ASH1L-AS1	32.412	0.225444	0.0667309	3.37841	0.000729053	0.00188027
ASH1L-IT1	13.333	-0.122726	0.0961614	-1.27625	0.201866	0.275793
ASH2L	487.91	0.0822783	0.0456292	1.80319	0.0713579	0.113011
ASH2LP1	0.169462	0.10188	0.623442	0.163415	0.870192
ASH2LP2	0.110398	-0.263587	0.621661	-0.424004	0.671563
ASH2LP3	0.507694	0.493114	0.275745	1.78829	0.0737288	0.116287
ASIC1	115.965	-0.670166	0.146748	-4.56677	4.95295e-06	1.95694e-05
ASIC2	18.9959	-0.982571	0.224819	-4.3705	1.2396e-05	4.5283e-05
ASIC3	29.0241	-0.196225	0.121614	-1.6135	0.106635	0.159884
ASIC4	18.789	-0.795369	0.217929	-3.64967	0.000262582	0.00074068
ASIC5	0.179225	-0.157439	0.656749	-0.239725	0.810543
ASIP	1.50516	-0.387296	0.234464	-1.65184	0.0985679	0.149355
ASL	215.764	-0.0552071	0.0814116	-0.678123	0.497693	0.585193
ASLP1	14.7175	-0.10804	0.0956803	-1.12918	0.258824	0.340383
ASMT	2.25944	-0.338533	0.174148	-1.94394	0.0519032	0.0857682
ASMTL	230.288	0.187971	0.0665533	2.82437	0.00473742	0.0102189
ASMTL-AS1	73.2914	0.0758496	0.0994399	0.762768	0.445602	0.534321
ASNS	288.305	0.768497	0.0738926	10.4002	2.47452e-25	1.94481e-23
ASNSD1	314.54	0.108695	0.0413208	2.63052	0.00852541	0.0173186
ASNSP1	1.58631	0.337828	0.453453	0.745012	0.456265	0.544943
ASNSP3	1.35073	0.738663	0.200629	3.68174	0.000231645	0.000660486
ASNSP4	0.103981	-0.35404	0.85017	-0.416434	0.677092
ASNSP6	1.18649	0.61162	0.266103	2.29843	0.0215373	0.0394831
ASPA	66.1407	-0.830758	0.153149	-5.4245	5.81183e-08	3.23966e-07
ASPDH	20.9929	-1.19103	0.239441	-4.97422	6.55112e-07	3.05178e-06
ASPG	64.0528	-0.918239	0.18649	-4.92381	8.48758e-07	3.8674e-06
ASPH	2663.92	-0.0396299	0.0731061	-0.542087	0.587758	0.66795
ASPHD1	68.6138	0.26468	0.164876	1.60533	0.108422	0.16203
ASPHD2	80.3024	0.847678	0.10548	8.03641	9.25077e-16	1.78565e-14
ASPM	556.331	1.11178	0.116224	9.56589	1.11238e-21	5.30137e-20
ASPN	336.873	-0.931208	0.168175	-5.53714	3.07449e-08	1.79768e-07
ASPRV1	90.1992	-0.324578	0.138525	-2.3431	0.0191242	0.0355663
ASPSCR1	478.165	-0.013645	0.0738355	-0.184803	0.853383	0.890869
ASRGL1	172.729	0.181013	0.118074	1.53304	0.125265	0.183517
ASS1	698.918	-0.0731039	0.129722	-0.563543	0.573065	0.654517
ASS1P1	7.34666	1.22394	0.165624	7.3899	1.46944e-13	2.02758e-12
ASS1P10	0.515532	-0.512198	0.307153	-1.66756	0.0954023	0.145172
ASS1P11	0.598776	-0.0101147	0.341463	-0.0296216	0.976369	0.984131
ASS1P12	0.344952	-0.696334	0.329102	-2.11586	0.0343566	0.0596751
ASS1P2	4.96393	0.339843	0.119924	2.83382	0.00459956	0.00995984
ASS1P4	0.070267	-0.370536	0.842945	-0.439573	0.660246
ASS1P5	0.368876	-0.151413	0.277378	-0.545871	0.585154	0.665385
ASS1P6	0.0427502	-0.468225	1.01875	-0.459607	0.645798
ASS1P7	0.711985	0.0681717	0.23992	0.284144	0.7763	0.828944
ASS1P8	0.0707561	-0.567494	0.941485	-0.602765	0.546665
ASS1P9	0.30688	-0.723056	0.345091	-2.09526	0.0361477	0.0624791
ASTE1	84.7738	0.16728	0.0522122	3.20384	0.00135606	0.0032995
ASTL	12.0225	-0.249737	0.20079	-1.24377	0.213583	0.289112
ASTN1	195.04	-0.991641	0.248659	-3.98795	6.66468e-05	0.000212377
ASTN2	221.762	-0.430954	0.13078	-3.29526	0.000983315	0.00246876
ASTN2-AS1	0.645287	-1.76007	0.585853	-3.00429	0.00266202	0.00607923
ASXL1	1421.78	0.106834	0.0391113	2.73153	0.00630401	0.0132163
ASXL2	1381.24	-0.0427745	0.0273801	-1.56225	0.11823	0.1746
ASXL3	99.9669	-1.1881	0.161996	-7.33411	2.23198e-13	2.98177e-12
ASZ1	0.595151	-0.827996	0.300559	-2.75485	0.00587182	0.012406
ATAD1	558.666	-0.00691917	0.040204	-0.172102	0.863358	0.89849
ATAD2	679.36	0.541333	0.0756532	7.15545	8.33975e-13	1.02171e-11
ATAD2B	708.71	0.0776339	0.0417201	1.86083	0.0627687	0.101288
ATAD3A	158.863	0.570224	0.0698617	8.16219	3.29009e-16	6.70973e-15
ATAD3B	318.492	0.356049	0.0678752	5.24563	1.55748e-07	8.06616e-07
ATAD3C	52.7732	-0.373579	0.116033	-3.2196	0.00128367	0.00313529
ATAD5	210.802	0.742682	0.0833843	8.90674	5.25552e-19	1.65607e-17
ATAT1	241.494	-0.116515	0.0643788	-1.80984	0.070321	0.111639
ATCAY	83.8143	-1.62238	0.36328	-4.46591	7.97278e-06	3.02342e-05
ATE1	463.911	-0.0471129	0.0391489	-1.20343	0.228811	0.307004
ATF1	214.822	-0.135737	0.0420513	-3.22788	0.0012471	0.00305372
ATF1P1	0.117168	-0.610006	0.768855	-0.793395	0.427548
ATF2	665.909	-0.214196	0.0353009	-6.06772	1.29741e-09	9.64145e-09
ATF3	607.453	-0.663606	0.105686	-6.279	3.40754e-10	2.76711e-09
ATF4	1758.84	0.0394155	0.0573017	0.687859	0.491542	0.578998
ATF4P1	0.00192864	-0.514752	3.47888	-0.147965	0.88237
ATF4P2	0.00158445	-0.498947	3.47888	-0.143422	0.885957
ATF4P3	5.06113	-0.324475	0.149917	-2.16437	0.0304363	0.0536036
ATF4P4	1.73656	0.0965023	0.153504	0.628664	0.529569	0.61535
ATF5	602.22	-0.111952	0.105043	-1.06577	0.286528	0.370533
ATF6	1159.47	-0.0346623	0.0331743	-1.04485	0.296091	0.381142
ATF6B	902.093	0.0345689	0.0482064	0.717102	0.473311	0.561651
ATF7	1153.85	-0.448406	0.0474471	-9.45065	3.36721e-21	1.50095e-19
ATF7IP	2343.59	-0.225452	0.0329304	-6.84632	7.57714e-12	7.99631e-11
ATF7IP2	197.437	0.236392	0.0827995	2.855	0.00430373	0.00936983
ATG10	108.278	-0.310716	0.0493677	-6.29392	3.09552e-10	2.52825e-09
ATG10-AS1	0.285776	-1.17123	0.569944	-2.05498	0.0398805	0.0681121
ATG10-IT1	9.01001	-0.0732304	0.12924	-0.566624	0.57097	0.652624
ATG101	220.351	0.0701954	0.0612409	1.14622	0.251706	0.332445
ATG12	517.479	-0.159039	0.0377401	-4.21405	2.50832e-05	8.6604e-05
ATG12P2	0.194042	-1.00812	0.873745	-1.1538	0.248584
ATG13	842.645	-0.0231047	0.0413557	-0.558683	0.576378	0.657519
ATG14	358.251	-0.247519	0.0404795	-6.11468	9.67504e-10	7.33791e-09
ATG16L1	457.914	0.0299868	0.0403826	0.742567	0.457744	0.546369
ATG16L2	723.362	0.0763256	0.0755676	1.01003	0.312481	0.398916
ATG2A	600.826	0.253945	0.0721098	3.52165	0.000428877	0.00116137
ATG2B	964.725	-0.101905	0.0356542	-2.85814	0.0042613	0.00928723
ATG3	486.732	-0.0998899	0.0456622	-2.18758	0.0287	0.0509125
ATG3P1	0.0269396	-0.528008	2.24606	-0.235081	0.814146
ATG4A	129.1	0.126038	0.0589521	2.13798	0.0325184	0.0568274
ATG4AP1	0.0209276	-0.497863	1.61622	-0.308042	0.75805
ATG4B	535.354	0.149377	0.0521361	2.86513	0.0041684	0.00910915
ATG4C	125.543	-0.0587364	0.0646537	-0.908478	0.363626	0.452244
ATG4D	176.059	0.627094	0.0736868	8.51026	1.73539e-17	4.29517e-16
ATG5	304.267	0.0204825	0.0473612	0.432475	0.665396	0.736405
ATG7	435.638	0.0696565	0.0422385	1.64912	0.0991224	0.15011
ATG9A	539.502	0.1573	0.0514542	3.05708	0.00223505	0.00519554
ATG9B	81.897	0.905405	0.149744	6.04637	1.48143e-09	1.09034e-08
ATIC	523.602	0.48679	0.046562	10.4547	1.39498e-25	1.14665e-23
ATL1	82.7855	-0.293512	0.0873168	-3.36145	0.00077533	0.00198875
ATL2	662.128	-0.0707263	0.0541439	-1.30627	0.191462	0.263893
ATL3	1686.58	-0.279205	0.0424368	-6.57931	4.72645e-11	4.44514e-10
ATM	2467.48	0.123241	0.0521206	2.36454	0.0180524	0.0338101
ATMIN	549.795	-0.0395122	0.0368304	-1.07281	0.283354	0.367156
ATN1	2713.67	-0.813382	0.0759893	-10.7039	9.75874e-27	9.43544e-25
ATOH1	10.1829	3.87491	0.457175	8.47578	2.33519e-17	5.65474e-16
ATOH7	1.8073	-0.200387	0.199771	-1.00308	0.315822	0.402492
ATOH8	223.798	-1.6736	0.144412	-11.5891	4.67855e-31	8.00986e-29
ATOX1	268.859	0.010948	0.0452599	0.241892	0.808864	0.855457
ATP10A	214.586	0.218769	0.106587	2.05248	0.0401226	0.0684646
ATP10B	600.574	1.29226	0.200966	6.43027	1.27378e-10	1.11307e-09
ATP10D	513.322	-0.168668	0.0568874	-2.96494	0.00302744	0.00682614
ATP11A	1760.27	-0.224454	0.0780284	-2.87657	0.00402024	0.00881332
ATP11A-AS1	1.22357	-1.69635	0.263403	-6.44012	1.19377e-10	1.04895e-09
ATP11AUN	0.0919927	-0.53184	1.11677	-0.47623	0.63391
ATP11B	1499.7	0.307447	0.0575117	5.34582	9.00104e-08	4.85449e-07
ATP11C	477.995	0.0362397	0.0559065	0.64822	0.516843	0.603502
ATP12A	18.8028	0.903359	0.283107	3.19087	0.00141845	0.00343544
ATP13A1	692.885	0.617032	0.0680932	9.06158	1.28571e-19	4.45916e-18
ATP13A2	422.751	0.356189	0.0705827	5.04641	4.5019e-07	2.16431e-06
ATP13A3	2265.38	-0.22692	0.0528613	-4.29274	1.76482e-05	6.26888e-05
ATP13A4	421.73	-1.11454	0.179352	-6.21426	5.1566e-10	4.0766e-09
ATP13A4-AS1	2.91191	-0.518579	0.355391	-1.45918	0.144516	0.207558
ATP13A5	29.6747	-0.234766	0.250813	-0.936019	0.349263	0.437397
ATP13A5-AS1	0.524956	-0.577022	0.390127	-1.47906	0.139124	0.200909
ATP1A1	5684.53	-0.121626	0.0676078	-1.79899	0.0720206	0.11396
ATP1A1-AS1	37.9109	-0.67097	0.0803852	-8.34694	7.00552e-17	1.57049e-15
ATP1A2	1318.2	-0.985593	0.235723	-4.18114	2.90045e-05	9.89606e-05
ATP1A3	107.673	0.162403	0.172218	0.943012	0.345675	0.433894
ATP1A4	11.0871	-0.455616	0.188704	-2.41444	0.0157594	0.029951
ATP1B1	2458.16	-0.431618	0.109816	-3.93038	8.48119e-05	0.000264492
ATP1B1P1	14.3607	0.1199	0.0953939	1.25689	0.208794	0.283515
ATP1B2	932.339	-1.82468	0.195827	-9.31781	1.18771e-20	4.80791e-19
ATP1B3	711.617	0.39909	0.070774	5.63894	1.71102e-08	1.04715e-07
ATP1B3-AS1	1.5128	-1.55104	0.215003	-7.21403	5.43187e-13	6.85462e-12
ATP1B3P1	0.493788	0.225434	0.209081	1.07821	0.280938	0.364553
ATP1B4	3.57399	-1.33752	0.336668	-3.9728	7.10322e-05	0.000225044
ATP23	34.4872	0.326827	0.081872	3.99192	6.55392e-05	0.00020912
ATP2A1	89.0267	0.494221	0.129632	3.8125	0.000137569	0.000410722
ATP2A1-AS1	7.22005	0.566465	0.126379	4.48226	7.38565e-06	2.82158e-05
ATP2A2	4566.02	-0.151607	0.0534041	-2.83887	0.00452735	0.00981692
ATP2A3	1536.71	1.12043	0.136809	8.18976	2.6174e-16	5.40762e-15
ATP2B1	1105.69	-0.00112667	0.0578404	-0.019479	0.984459	0.989797
ATP2B1-AS1	37.9199	-0.204896	0.101476	-2.01916	0.0434709	0.073423
ATP2B2	277.467	-1.02481	0.243493	-4.2088	2.56734e-05	8.84258e-05
ATP2B2-IT1	0.22642	-0.468286	0.601061	-0.7791	0.435921	0.52522
ATP2B2-IT2	0.38279	-0.888018	0.486839	-1.82405	0.0681447	0.108756
ATP2B3	28.7479	0.323899	0.254433	1.27302	0.20301	0.277088
ATP2B4	3306.13	-0.224572	0.0601447	-3.73386	0.000188565	0.000547642
ATP2C1	1257.3	0.124239	0.0401762	3.09236	0.00198571	0.00466391
ATP2C2	293.023	0.689545	0.150984	4.567	4.94762e-06	1.95512e-05
ATP2C2-AS1	35.2479	0.278579	0.1053	2.64558	0.0081551	0.0166414
ATP4A	5.20166	1.56008	0.368653	4.23184	2.31792e-05	8.05993e-05
ATP4B	1.85173	1.28711	0.4197	3.06673	0.00216414	0.00504684
ATP6AP1	1085.23	-0.111066	0.051428	-2.15965	0.0308001	0.0541697
ATP6AP1L	115.071	-0.561103	0.075185	-7.46297	8.45945e-14	1.20948e-12
ATP6AP2	886.672	-0.27136	0.0450187	-6.02772	1.66291e-09	1.21493e-08
ATP6V0A1	1297.57	-0.303693	0.05989	-5.07084	3.96064e-07	1.92301e-06
ATP6V0A2	504.164	0.0808971	0.0340034	2.37908	0.0173557	0.0326318
ATP6V0A4	38.9415	0.39559	0.238758	1.65687	0.0975462	0.148031
ATP6V0B	602.249	0.2644	0.0622503	4.24738	2.16287e-05	7.56485e-05
ATP6V0C	11.3462	0.205108	0.116371	1.76254	0.0779783	0.122158
ATP6V0CP1	0.657193	-0.913747	0.255604	-3.57486	0.000350419	0.000965251
ATP6V0CP2	0.104894	-0.437477	0.88211	-0.495944	0.619934
ATP6V0CP3	0.386513	-0.522653	0.284736	-1.83557	0.0664214	0.106397
ATP6V0D1	692.22	-0.0248473	0.0505427	-0.49161	0.622995	0.699565
ATP6V0D2	18.9054	-0.230249	0.184214	-1.2499	0.211335	0.286531
ATP6V0E1	664.526	0.00755362	0.045722	0.165208	0.868781	0.902596
ATP6V0E1P1	0.357519	-1.25042	0.383511	-3.26047	0.00111228	0.00275701
ATP6V0E1P2	1.35238	-0.254213	0.14642	-1.73619	0.0825302	0.12816
ATP6V0E1P3	0.613334	0.162687	0.215758	0.754023	0.450836	0.539441
ATP6V0E1P4	0.0971181	-1.11526	0.98574	-1.13139	0.25789
ATP6V0E2	350.99	-0.633191	0.11572	-5.47176	4.45583e-08	2.53478e-07
ATP6V0E2-AS1	33.2812	-0.393585	0.114083	-3.44998	0.000560629	0.00147753
ATP6V1A	1094.79	-0.208721	0.0464415	-4.49427	6.98096e-06	2.68174e-05
ATP6V1B1	85.0869	-0.512627	0.209276	-2.44953	0.0143043	0.0274751
ATP6V1B1-AS1	0.355961	0.194301	0.28272	0.687254	0.491923	0.579421
ATP6V1B2	1155.09	-0.119651	0.0507916	-2.35573	0.0184863	0.0345185
ATP6V1C1	799.948	-0.216194	0.0529606	-4.08216	4.46187e-05	0.000146776
ATP6V1C2	96.7696	-0.136449	0.175315	-0.778309	0.436387	0.525639
ATP6V1D	397.98	-0.216955	0.0459654	-4.71997	2.35879e-06	9.8834e-06
ATP6V1E1	503.192	0.0679308	0.0450137	1.50911	0.13127	0.191013
ATP6V1E1P1	0.43263	-0.124301	0.198048	-0.627632	0.530245	0.615896
ATP6V1E2	68.046	-0.0456185	0.0640478	-0.712257	0.476305	0.564639
ATP6V1F	427.673	0.0753032	0.0590077	1.27616	0.201899	0.275825
ATP6V1G1	663.426	0.206892	0.0504433	4.10147	4.10533e-05	0.000136114
ATP6V1G1P2	0.138046	-0.382556	0.539973	-0.708472	0.478652
ATP6V1G1P3	0.0450844	-0.330943	0.962814	-0.343725	0.731053
ATP6V1G1P4	3.47378	0.492183	0.1326	3.71178	0.000205806	0.000593356
ATP6V1G1P6	0.0171035	-0.466932	2.06898	-0.225682	0.821449
ATP6V1G1P7	0.00974312	-0.508769	3.47888	-0.146245	0.883728
ATP6V1G2	40.4194	-1.34618	0.143521	-9.37966	6.61828e-21	2.78393e-19
ATP6V1G2-DDX39B	0
ATP6V1G3	0.547737	-0.616337	0.618318	-0.996797	0.318863	0.405504
ATP6V1H	347.944	0.0281871	0.0456632	0.617282	0.537049	0.621704
ATP7A	400.021	-0.0288254	0.044945	-0.641349	0.521296	0.607708
ATP7B	271.024	0.246255	0.0999272	2.46434	0.0137264	0.0264785
ATP8A1	818.467	-0.60725	0.0988536	-6.14292	8.10182e-10	6.2273e-09
ATP8A2	84.8163	0.586118	0.158976	3.68683	0.000227068	0.00064881
ATP8A2P2	1.00504	-2.74441	0.423622	-6.47844	9.26786e-11	8.2954e-10
ATP8A2P3	0.769008	0.202972	0.222909	0.910558	0.362529	0.45113
ATP8B1	721.494	0.216936	0.129342	1.67723	0.0934971	0.142669
ATP8B2	1012.97	0.454872	0.0892142	5.09865	3.42088e-07	1.68006e-06
ATP8B3	36.0396	0.237007	0.10882	2.17798	0.0294073	0.052006
ATP8B4	264.415	0.224447	0.112243	1.99965	0.0455379	0.0764961
ATP8B5P	7.91404	0.139428	0.152409	0.914825	0.360283	0.448835
ATP9A	2023.07	-0.165021	0.0968674	-1.70357	0.0884607	0.136158
ATP9B	603.016	-0.0688286	0.0476705	-1.44384	0.148783	0.212732
ATPAF1	452.084	-0.165049	0.0458022	-3.6035	0.000313955	0.000872859
ATPAF2	151.596	0.0292092	0.0500447	0.583663	0.559447	0.64276
ATR	741.217	0.346908	0.0469677	7.38609	1.51204e-13	2.08101e-12
ATRAID	476.495	0.196569	0.0573633	3.42674	0.000610876	0.00159849
ATRIP	7.11903	0.0742525	0.0934541	0.794535	0.426884	0.516252
ATRN	1160.35	-0.276654	0.0508995	-5.4353	5.47028e-08	3.06133e-07
ATRNL1	294.912	-0.436139	0.177646	-2.4551	0.0140846	0.0271092
ATRX	2371.77	-0.093147	0.0404646	-2.30194	0.0213385	0.0391898
ATXN1	1733.03	-0.287368	0.0547519	-5.24855	1.53303e-07	7.9457e-07
ATXN10	660.69	0.106308	0.0410264	2.59121	0.00956383	0.0191683
ATXN1L	1093.52	-0.181445	0.037979	-4.77752	1.77471e-06	7.62872e-06
ATXN2	1212.74	-0.270805	0.0379385	-7.13799	9.47045e-13	1.15028e-11
ATXN2-AS	6.1685	-0.428827	0.10754	-3.98761	6.67417e-05	0.000212629
ATXN2L	1914.22	0.184936	0.0422739	4.37472	1.21591e-05	4.4484e-05
ATXN3	621.058	-0.303749	0.0400021	-7.59332	3.11819e-14	4.75405e-13
ATXN3L	0.0644116	-0.538623	1.62712	-0.331029	0.740622
ATXN7	1012.32	-0.114002	0.037179	-3.0663	0.00216724	0.00505298
ATXN7L1	316.651	-0.147966	0.0470253	-3.14653	0.00165221	0.00394613
ATXN7L2	96.9898	0.0123939	0.0749864	0.165282	0.868722	0.90257
ATXN7L3	802.868	0.0639958	0.0518471	1.23432	0.217084	0.29329
ATXN7L3B	1489.49	-0.224853	0.0403736	-5.5693	2.55759e-08	1.5179e-07
ATXN8OS	0.233223	-0.250709	0.813843	-0.308056	0.75804	0.814363
AUH	175.905	-0.048575	0.0499826	-0.971839	0.331131	0.41853
AUNIP	26.8837	1.04658	0.120853	8.65995	4.71976e-18	1.275e-16
AUP1	763.561	0.42104	0.0507946	8.28906	1.14142e-16	2.49523e-15
AURKA	157.364	0.983414	0.0977494	10.0606	8.25266e-24	5.38406e-22
AURKAIP1	335.944	0.416733	0.068228	6.10795	1.00919e-09	7.62822e-09
AURKB	96.0518	1.25068	0.119295	10.4839	1.02379e-25	8.65362e-24
AURKC	17.864	-0.364455	0.100214	-3.63676	0.00027609	0.000774798
AUTS2	1107.58	0.0688307	0.0897613	0.766819	0.443189	0.532021
AVEN	106.484	0.56882	0.0684207	8.31357	9.28621e-17	2.05774e-15
AVIL	151.942	-0.224824	0.0934488	-2.40586	0.0161347	0.0305906
AVL9	1295.52	0.0482936	0.0416346	1.15994	0.246074	0.326322
AVP	0.319465	0.341754	0.563909	0.606044	0.544486	0.628708
AVPI1	88.8736	-0.0304492	0.0917595	-0.331837	0.740012	0.799051
AVPR1A	140.645	-1.38911	0.140813	-9.86489	5.90991e-23	3.40155e-21
AVPR1B	2.18806	-0.380403	0.283936	-1.33975	0.180327	0.250842
AVPR2	7.04614	-1.14229	0.17001	-6.71895	1.83035e-11	1.81543e-10
AWAT1	0.337812	-0.633192	0.457045	-1.3854	0.165929	0.23368
AWAT2	1.31437	-0.425126	0.388307	-1.09482	0.273595	0.356504
AXDND1	16.9374	-0.282549	0.138475	-2.04044	0.0413064	0.0702483
AXIN1	445.915	0.320954	0.0593144	5.41107	6.26496e-08	3.47567e-07
AXIN2	413.283	0.376372	0.117804	3.19491	0.00139874	0.00339258
AXL	908.166	-0.46109	0.111916	-4.11997	3.78918e-05	0.000126615
AZGP1	843.038	-0.0524848	0.227591	-0.230611	0.817617	0.86234
AZGP1P1	7.40024	-0.724604	0.376371	-1.92524	0.0541991	0.0890856
AZGP1P2	0.53961	-0.533034	0.562807	-0.947099	0.343588	0.431799
AZI2	371.845	-0.263524	0.0408692	-6.44799	1.13345e-10	9.98884e-10
AZIN1	2004.84	0.00520117	0.0428156	0.121478	0.903312	0.929169
AZIN2	132.357	-0.556772	0.0968749	-5.74732	9.06672e-09	5.81633e-08
AZU1	292.773	3.32295	0.317085	10.4797	1.07086e-25	8.96689e-24
AZU1P1	0.0264926	-0.582239	2.37726	-0.244921	0.806518
B2M	15278.6	0.274022	0.0705233	3.88556	0.000102095	0.000312946
B3GALNT1	203.432	-0.58546	0.0950853	-6.15721	7.40378e-10	5.71364e-09
B3GALNT1P1	0.601187	-2.82888	0.592179	-4.77707	1.77868e-06	7.64334e-06
B3GALNT2	331.692	-0.0125094	0.0489906	-0.255343	0.798458	0.847057
B3GALNT2P1	0.0552764	-0.348529	1.14907	-0.303316	0.761649
B3GALT1	28.8267	0.424935	0.209012	2.03307	0.0420457	0.0713431
B3GALT2	25.9012	-0.871978	0.166723	-5.23008	1.69432e-07	8.71945e-07
B3GALT4	79.2363	0.233184	0.0767588	3.03789	0.00238245	0.00550768
B3GALT5	354.988	0.356171	0.174828	2.03727	0.0416232	0.0706976
B3GALT5-AS1	11.9296	-0.255038	0.214587	-1.18851	0.234634	0.313346
B3GALT6	202.441	0.0495061	0.0528808	0.936183	0.349179	0.437312
B3GAT1	255.888	-1.12256	0.184587	-6.08146	1.19095e-09	8.89953e-09
B3GAT2	45.9178	-0.964055	0.256276	-3.76179	0.0001687	0.000494815
B3GAT3	173.251	0.18065	0.0624573	2.89237	0.00382343	0.0084148
B3GAT3P1	0.226189	-0.166557	0.304678	-0.546664	0.584609	0.664868
B3GLCT	155.307	-0.155679	0.0593766	-2.6219	0.00874422	0.0177185
B3GNT2	348.211	0.111069	0.0633064	1.75446	0.0793514	0.123962
B3GNT2P1	0.0432741	-0.338679	1.44958	-0.23364	0.815265
B3GNT3	227.371	0.847879	0.19936	4.25301	2.10912e-05	7.39514e-05
B3GNT4	16.5185	0.0582388	0.133699	0.435595	0.663131	0.734424
B3GNT5	451.669	0.246277	0.0986936	2.49537	0.0125825	0.0244862
B3GNT6	30.4943	2.37136	0.282902	8.38226	5.19195e-17	1.18467e-15
B3GNT7	234.788	0.391186	0.126094	3.10233	0.00192001	0.00452503
B3GNT8	47.8465	0.640873	0.129365	4.95399	7.27085e-07	3.3545e-06
B3GNT9	215.456	-0.727714	0.0775834	-9.37977	6.61198e-21	2.78393e-19
B3GNTL1	127.095	0.202414	0.0668913	3.02601	0.00247806	0.00571153
B3GNTL1P1	2.17644	-0.380414	0.1588	-2.39556	0.0165952	0.0313576
B3GNTL1P2	0.0394174	-0.548382	2.82427	-0.194168	0.846045
B4GALNT1	100.998	-0.503956	0.148049	-3.40399	0.000664096	0.00172666
B4GALNT2	42.2511	-0.147184	0.258485	-0.56941	0.569078	0.650931
B4GALNT2P1	0.0117558	-0.50027	2.81602	-0.177652	0.858996
B4GALNT3	353.47	0.904616	0.134179	6.74187	1.56358e-11	1.56585e-10
B4GALNT4	150.873	0.138645	0.175289	0.790951	0.428973	0.518242
B4GALT1	2352.83	-0.282914	0.0665927	-4.24842	2.15286e-05	7.5357e-05
B4GALT1-AS1	7.2484	0.00867309	0.109582	0.0791467	0.936916	0.955327
B4GALT2	307.083	0.12977	0.0670539	1.9353	0.0529532	0.0873047
B4GALT3	412.451	0.540323	0.0683793	7.90185	2.74789e-15	4.93061e-14
B4GALT4	353.131	0.09812	0.0562609	1.74402	0.081156	0.126326
B4GALT4-AS1	0.406622	-1.82863	0.552051	-3.31243	0.000924893	0.00233605
B4GALT5	1270.45	-0.0523102	0.062299	-0.839664	0.401097	0.490384
B4GALT6	134.725	0.347838	0.107556	3.23402	0.0012206	0.00299594
B4GALT7	234.536	0.0913866	0.0589595	1.54999	0.121144	0.178297
B4GAT1	176.979	-0.407962	0.0812162	-5.02315	5.08299e-07	2.4173e-06
B9D1	98.2625	-0.287608	0.0877497	-3.27759	0.00104696	0.00261002
B9D2	28.3867	0.310741	0.0842663	3.6876	0.000226377	0.00064718
BAALC	274.613	-0.577485	0.199814	-2.89011	0.00385105	0.00847005
BAALC-AS1	43.6561	-0.340597	0.088343	-3.85539	0.000115545	0.000350415
BAALC-AS2	1.79991	-0.854476	0.258388	-3.30695	0.00094317	0.00237796
BAAT	32.5033	-0.101229	0.235607	-0.429654	0.667447	0.738224
BABAM1	196.261	0.156388	0.0557691	2.80421	0.005044	0.0108177
BABAM2	237.665	-0.020392	0.0458632	-0.444626	0.65659	0.729155
BACE1	661.01	-0.544641	0.089068	-6.11488	9.66281e-10	7.3307e-09
BACE1-AS	51.3963	-0.464827	0.0645807	-7.19761	6.12784e-13	7.66451e-12
BACE2	917.05	0.135215	0.110624	1.22229	0.221599	0.298558
BACE2-IT1	35.0984	0.138934	0.134946	1.02955	0.303221	0.3887
BACH1	1147.01	0.220943	0.0476053	4.64115	3.46478e-06	1.4085e-05
BACH1-AS1	0.397795	-1.04993	0.365153	-2.87532	0.00403618	0.00884608
BACH1-IT1	30.388	0.287208	0.083469	3.4409	0.000579786	0.00152412
BACH1-IT2	42.3285	0.1692	0.084627	1.99936	0.0455691	0.0765341
BACH1-IT3	13.8032	-0.0915968	0.0972405	-0.941961	0.346212	0.434406
BACH2	272.767	0.603661	0.111784	5.40026	6.65433e-08	3.6765e-07
BAD	204.32	-0.0471974	0.0652863	-0.72293	0.469723	0.558043
BAG1	715.029	0.116851	0.0592297	1.97284	0.048514	0.0808072
BAG2	179.993	-0.463653	0.084469	-5.48903	4.04137e-08	2.31487e-07
BAG3	538.886	-0.212829	0.0850404	-2.50268	0.0123257	0.0240336
BAG4	400.868	-0.148545	0.0547082	-2.71522	0.00662318	0.0138175
BAG5	669.817	-0.0376754	0.0332747	-1.13225	0.257528	0.339002
BAG6	1667.53	0.209274	0.0472511	4.42899	9.46767e-06	3.53889e-05
BAGE2	3.92438	0.505852	0.450056	1.12398	0.261023	0.34278
BAHCC1	676.473	0.345506	0.103728	3.33088	0.000865705	0.00219687
BAHD1	444.124	-0.137892	0.0583432	-2.36346	0.0181053	0.0338919
BAIAP2	483.012	-0.147358	0.0963363	-1.52962	0.12611	0.184554
BAIAP2L1	533.168	0.526483	0.132997	3.95861	7.53868e-05	0.000237274
BAIAP2L2	86.0113	0.896313	0.152392	5.88163	4.06235e-09	2.76716e-08
BAIAP3	159.275	-0.326597	0.137116	-2.38191	0.0172233	0.0324134
BAK1	134.389	0.475795	0.0675808	7.04039	1.91709e-12	2.22493e-11
BAK1P1	3.43664	-0.238979	0.124215	-1.92391	0.0543659	0.0893106
BAK1P2	0.061224	-0.516053	0.844399	-0.611148	0.541102
BAMBI	122.146	0.242311	0.1445	1.67689	0.0935634	0.142737
BANCR	1.56924	1.10789	0.433408	2.55622	0.0105817	0.0209629
BANF1	244.687	0.16214	0.0598897	2.70731	0.00678314	0.0141265
BANF1P1	0.224068	-0.701658	0.408988	-1.71559	0.0862364	0.133146
BANF1P2	2.79809	0.453358	0.161538	2.80651	0.00500811	0.0107467
BANF1P3	0.191898	-0.390866	0.306582	-1.27491	0.202339
BANF1P4	0.244126	-0.802192	0.380836	-2.1064	0.0351697	0.0609809
BANF1P5	0.158326	-1.08853	0.883915	-1.23149	0.218139
BANF2	0.690528	-1.58034	0.382824	-4.12812	3.6574e-05	0.000122486
BANK1	215.458	0.899408	0.149806	6.00381	1.92742e-09	1.38968e-08
BANP	265.736	0.155187	0.0486714	3.18847	0.0014303	0.0034604
BAP1	683.458	0.143449	0.0552896	2.59449	0.00947305	0.0190034
BARD1	300.252	0.406129	0.0694223	5.85013	4.91183e-09	3.29568e-08
BARHL1	0.760663	0.164554	0.371116	0.443403	0.657474	0.72989
BARHL2	0.475857	0.794631	0.594464	1.33672	0.181315	0.25197
BARX1	21.7762	1.77131	0.274424	6.45464	1.08477e-10	9.58501e-10
BARX2	108.33	0.296812	0.193209	1.53622	0.124484	0.182552
BASP1	542.805	-0.393845	0.0948353	-4.15293	3.28239e-05	0.000110852
BASP1P1	0.810868	-1.97147	0.369703	-5.33258	9.68293e-08	5.17945e-07
BATF	27.1959	0.711028	0.122218	5.81771	5.9658e-09	3.94282e-08
BATF2	71.8474	0.455583	0.115041	3.96018	7.4893e-05	0.000235941
BATF3	32.1766	-0.315547	0.0999529	-3.15696	0.00159425	0.00382197
BAX	330.844	0.324156	0.0585489	5.5365	3.08574e-08	1.80338e-07
BAZ1A	938.872	0.503765	0.0599162	8.40783	4.17676e-17	9.70329e-16
BAZ1B	1878.03	0.0809995	0.032318	2.50633	0.0121992	0.0238077
BAZ2A	2783.65	0.0280955	0.0396151	0.70921	0.478194	0.566403
BAZ2B	1707.52	-0.161678	0.0466687	-3.46437	0.000531465	0.00140714
BBC3	121.363	0.422102	0.0873604	4.83173	1.35351e-06	5.9524e-06
BBIP1	203.135	-0.699448	0.0537613	-13.0102	1.07002e-38	5.04582e-36
BBIP1P1	0.067282	-0.638115	0.962682	-0.662852	0.507426
BBOF1	99.6477	-0.863468	0.080651	-10.7062	9.51565e-27	9.30077e-25
BBOX1	71.3549	-0.831751	0.235291	-3.53499	0.000407786	0.00110929
BBOX1-AS1	14.555	1.1253	0.199099	5.65196	1.58632e-08	9.8065e-08
BBS1	54.3448	-0.4366	0.0794721	-5.49375	3.93493e-08	2.25901e-07
BBS10	161.347	-0.229437	0.0613529	-3.73963	0.000184293	0.000536046
BBS12	57.3762	-0.698407	0.0753085	-9.27395	1.79378e-20	7.10088e-19
BBS2	473.725	-0.397211	0.0617032	-6.43745	1.21496e-10	1.06687e-09
BBS4	179.61	-0.375666	0.0558218	-6.72973	1.69975e-11	1.69401e-10
BBS5	58.6539	-0.621155	0.0909069	-6.83287	8.32333e-12	8.71194e-11
BBS7	132	-0.100394	0.0525656	-1.90987	0.0561494	0.0919203
BBS9	344.544	-0.503311	0.0549988	-9.15131	5.62478e-20	2.06824e-18
BBX	1468.45	-0.248776	0.0376459	-6.60831	3.88725e-11	3.69337e-10
BCAM	1228.63	-0.654648	0.135974	-4.8145	1.47569e-06	6.43391e-06
BCAN	366.745	-0.0487328	0.293748	-0.1659	0.868236	0.902239
BCAP29	477.234	-0.47864	0.0579842	-8.25467	1.52329e-16	3.25472e-15
BCAP31	732.028	0.201885	0.0551803	3.65864	0.000253558	0.000717561
BCAP31P1	0.207533	-0.377493	0.447214	-0.8441	0.398613
BCAP31P2	0.10917	-0.335186	0.516893	-0.648463	0.516685
BCAR1	634.851	-0.0290355	0.0972984	-0.298417	0.765385	0.820478
BCAR1P1	0.00254783	-0.505762	3.47888	-0.145381	0.88441
BCAR1P2	0.0455356	-0.448018	1.48771	-0.301145	0.763304
BCAR3	248.537	0.154485	0.0802559	1.92491	0.0542407	0.0891377
BCAR4	1.60104	1.08363	0.333237	3.25182	0.0011467	0.00283251
BCAS1	373.847	-0.208474	0.19212	-1.08512	0.277868	0.361196
BCAS2	181.206	0.247613	0.0555365	4.45856	8.25136e-06	3.12158e-05
BCAS2P1	0.152104	-0.132338	0.590366	-0.224163	0.82263
BCAS2P2	1.02544	-0.916343	0.243924	-3.75668	0.000172182	0.000504145
BCAS2P3	0.0300813	-0.698449	2.24121	-0.311639	0.755315
BCAS3	516.596	-0.036723	0.0484731	-0.757596	0.448693	0.537284
BCAS4	158.825	0.00621949	0.0935045	0.0665154	0.946967	0.962982
BCAT1	886.499	-0.126275	0.113093	-1.11656	0.264184	0.346199
BCAT2	240.548	0.0241131	0.0671709	0.358981	0.719609	0.783029
BCCIP	350.103	0.107656	0.0429763	2.505	0.012245	0.0238831
BCDIN3D	83.124	-0.190075	0.051608	-3.68306	0.00023045	0.000657216
BCDIN3D-AS1	12.2519	-0.751447	0.105954	-7.09217	1.32027e-12	1.57512e-11
BCHE	76.6146	-0.493251	0.18921	-2.60689	0.00913685	0.0184197
BCKDHA	6.00228	-0.0360608	0.105692	-0.341188	0.732962	0.793622
BCKDHB	261.185	-0.159309	0.0596322	-2.67153	0.00755072	0.0155343
BCKDK	324.442	0.189348	0.0603819	3.13584	0.00171363	0.00407508
BCL10	306.547	0.165961	0.051552	3.21929	0.00128509	0.00313848
BCL11A	333.891	1.12835	0.119599	9.43443	3.93118e-21	1.73223e-19
BCL11B	331.063	0.537484	0.112485	4.77827	1.76809e-06	7.60269e-06
BCL2	1251.04	-0.451116	0.0942542	-4.78617	1.69995e-06	7.33786e-06
BCL2A1	86.5115	0.806907	0.152059	5.30654	1.11726e-07	5.91158e-07
BCL2L1	1254.39	0.0907574	0.059338	1.5295	0.126141	0.184584
BCL2L10	7.69217	0.875583	0.186549	4.69359	2.68456e-06	1.11321e-05
BCL2L11	736.021	0.242692	0.072719	3.33739	0.000845697	0.00214996
BCL2L12	95.2249	0.496295	0.0688977	7.20336	5.87466e-13	7.37873e-12
BCL2L12P1	0.158447	-0.445658	0.403238	-1.1052	0.269074
BCL2L13	733.464	-0.155427	0.0408805	-3.80197	0.000143548	0.000426816
BCL2L14	49.1678	1.44754	0.185976	7.78349	7.05532e-15	1.18082e-13
BCL2L15	105.689	0.898098	0.150425	5.97041	2.36661e-09	1.67709e-08
BCL2L2	816.007	-0.41148	0.0644082	-6.38862	1.67386e-10	1.43468e-09
BCL2L2-PABPN1	5.12517	0.085418	0.107428	0.795121	0.426543	0.515886
BCL3	514.941	0.0810511	0.0806152	1.00541	0.314701	0.401216
BCL6	1114.05	-0.417237	0.0820702	-5.0839	3.69757e-07	1.8031e-06
BCL6B	176.748	-0.366815	0.108657	-3.37591	0.000735716	0.00189564
BCL7A	321.906	0.355587	0.0886149	4.01272	6.00223e-05	0.000192822
BCL7B	335.223	0.0831161	0.0468964	1.77233	0.0763393	0.119946
BCL7C	262.951	-0.0711972	0.0593939	-1.19873	0.230634	0.308771
BCL9	612.42	-0.209904	0.0602609	-3.48325	0.000495361	0.00132039
BCL9L	1674.45	-0.271084	0.0699718	-3.87419	0.000106979	0.000326686
BCL9P1	1.77903	-0.348315	0.275511	-1.26425	0.206141	0.280593
BCLAF1	1321.13	0.0219383	0.0438999	0.499734	0.617263	0.694417
BCLAF1P1	2.30275	-0.360987	0.136644	-2.64181	0.00824655	0.0168076
BCLAF1P2	2.34421	0.359456	0.109638	3.27857	0.00104333	0.00260241
BCLAF3	350.299	-0.443614	0.049251	-9.00721	2.11371e-19	7.09294e-18
BCO1	15.4001	0.177572	0.178941	0.99235	0.321027	0.40785
BCO2	75.6064	-1.09153	0.0997781	-10.9396	7.45402e-28	8.34819e-26
BCOR	792.413	0.149597	0.0488922	3.05973	0.00221533	0.00515326
BCORL1	445.37	-0.209071	0.0602032	-3.47276	0.000515129	0.00136793
BCORP1	5.83056	1.18265	0.295768	3.99856	6.3728e-05	0.000203801
BCR	928.488	0.360507	0.0735595	4.90089	9.54038e-07	4.30406e-06
BCRP1	0.159077	-0.490968	0.394454	-1.24468	0.21325
BCRP2	0.592846	0.287791	0.358873	0.801929	0.422594	0.512031
BCRP3	0.727439	0.317632	0.252954	1.25569	0.209228	0.284061
BCRP4	0.147771	-0.482847	0.426837	-1.13122	0.257963
BCRP5	0.180401	-0.599379	0.420044	-1.42694	0.153596
BCRP6	0.00281079	-0.48362	3.47888	-0.139016	0.889437
BCRP7	0.0391161	-0.331774	1.2124	-0.27365	0.784353
BCRP8	1.33402	0.492297	0.170332	2.89022	0.0038497	0.00846776
BCRP9	0.161502	0.146829	0.996016	0.147416	0.882804
BCS1L	168.329	0.16836	0.0486469	3.46085	0.000538471	0.0014233
BCYRN1	1.36667	-0.858811	0.270577	-3.174	0.00150355	0.00362198
BDH1	387.918	0.0427258	0.0880401	0.485299	0.627464	0.703701
BDH2	110.774	-0.283317	0.0716075	-3.95653	7.60462e-05	0.00023907
BDH2P1	0.41077	-0.720981	0.215403	-3.34712	0.000816548	0.00208275
BDKRB1	9.38988	0.250393	0.162364	1.54218	0.123031	0.180767
BDKRB2	183.833	-0.0343735	0.133121	-0.258213	0.796243	0.845569
BDNF	36.4809	-0.723845	0.15715	-4.60608	4.10333e-06	1.64814e-05
BDNF-AS	34.8131	-0.629255	0.0900374	-6.98881	2.77226e-12	3.12696e-11
BDP1	1691.06	-0.154181	0.0407162	-3.78674	0.000152639	0.000451699
BDP1P	0.600448	0.0572901	0.216778	0.26428	0.791564	0.841798
BEAN1	29.3106	-0.0499538	0.14884	-0.335621	0.737157	0.796886
BEAN1-AS1	2.35894	-0.769113	0.159477	-4.82272	1.41611e-06	6.19728e-06
BECN1	689.393	0.0867582	0.0314563	2.75806	0.00581462	0.0122968
BECN1P2	1.46695	-2.49685	0.734665	-3.39863	0.000677252	0.00175781
BECN2	0.387654	-0.029217	0.373553	-0.0782137	0.937658	0.955902
BEGAIN	67.0698	-0.60573	0.140172	-4.32133	1.5509e-05	5.56861e-05
BEND2	1.76868	1.32237	0.358589	3.6877	0.000226293	0.000647078
BEND3	138.025	0.642581	0.0615408	10.4415	1.60198e-25	1.30484e-23
BEND3P1	1.13903	-0.465203	0.209902	-2.21629	0.0266715	0.0476887
BEND3P2	0.43243	0.0354131	0.31902	0.111006	0.911612	0.93538
BEND3P3	0.445916	-0.804337	0.324397	-2.47948	0.0131573	0.0254887
BEND4	37.6401	1.10304	0.191102	5.77201	7.83303e-09	5.06724e-08
BEND5	39.3967	-0.124403	0.120922	-1.02879	0.30358	0.389087
BEND6	46.0058	-0.927977	0.138653	-6.69281	2.18927e-11	2.15531e-10
BEND7	260.846	-0.96467	0.112352	-8.58613	8.9946e-18	2.3314e-16
BEND7P1	2.16644	-0.310555	0.149814	-2.07293	0.0381784	0.065503
BEST1	180.539	-0.838308	0.104718	-8.00538	1.191e-15	2.25762e-14
BEST2	4.30171	1.66479	0.348048	4.78322	1.72508e-06	7.4392e-06
BEST3	44.1379	-0.149258	0.282664	-0.528041	0.597471	0.676898
BEST4	11.8206	-0.272474	0.14092	-1.93354	0.0531703	0.0876089
BET1	183.895	0.0492104	0.0516637	0.952514	0.340836	0.428825
BET1L	760.67	-0.122632	0.0573645	-2.13776	0.0325363	0.0568476
BET1P1	0.28131	-0.267519	0.386887	-0.691464	0.489274	0.576832
BEX1	90.603	-1.1446	0.218429	-5.24016	1.60436e-07	8.28501e-07
BEX2	96.0568	-0.822084	0.129206	-6.36258	1.98392e-10	1.6785e-09
BEX3	536.247	-0.67952	0.0952267	-7.13582	9.62153e-13	1.16652e-11
BEX4	264.399	-0.781778	0.0896014	-8.72507	2.66022e-18	7.50393e-17
BEX5	43.1758	-0.585342	0.148651	-3.93769	8.22699e-05	0.000257341
BFAR	514.078	0.0994204	0.0335277	2.96532	0.00302369	0.00681951
BFSP1	23.928	-0.30909	0.108903	-2.83823	0.00453649	0.00983357
BFSP2	2.60215	1.69296	0.255784	6.61873	3.62308e-11	3.46195e-10
BFSP2-AS1	3.36079	1.22479	0.218983	5.5931	2.2305e-08	1.33885e-07
BGLAP	6.83629	-0.287154	0.118412	-2.42504	0.0153067	0.0291919
BGLT3	0.246584	0.708914	0.768329	0.922669	0.35618	0.444361
BGN	4035.25	-0.492629	0.137419	-3.58486	0.00033726	0.000931983
BHLHA15	55.7287	1.45433	0.22606	6.43336	1.24811e-10	1.09277e-09
[truncated: 33,127 more rows]
