# Supplementary material for: Pan-cancer experimental characteristic of human transcriptional patterns connected with telomerase reverse transcriptase (TERT) gene expression status
Source: Front Genet. 2024 May 27;15:1401100. doi: 10.3389/fgene.2024.1401100 (PMC11163056; doi:10.3389/fgene.2024.1401100)
Supplement: Supplementary file 1 [file DataSheet1.ZIP › Supplementary_Table5.xlsx]

## Sheet: Sheet1
Molecular pathway	Mean PAL (TERT-)	Mean PAL (TERT+)	p.val	p.adj
reactome_Telomere_Extension_By_Telomerase_Main_Pathway	-11.5002	18.6191	1.7263e-63	5.0546e-60
reactome_snRNP_Assembly_Main_Pathway	-3.33422	11.0788	8.51055e-56	1.24594e-52
KEGG_Ribosome_biogenesis_in_eukaryotes_Main_Pathway	-2.40333	9.26949	4.77487e-49	4.66028e-46
reactome_Transport_of_Mature_mRNA_Derived_from_an_Intronless_Transcript_Main_Pathway	-1.48576	9.75189	8.46464e-49	6.19612e-46
reactome_Transport_of_the_SLBP_Dependant_Mature_mRNA_Main_Pathway	-1.59468	9.42496	1.58298e-48	9.26992e-46
reactome_Transport_of_the_SLBP_independent_Mature_mRNA_Main_Pathway	-1.26477	9.69976	1.81336e-47	8.25696e-45
reactome_Vpr_mediated_nuclear_import_of_PICs_Main_Pathway	-1.64261	9.89823	1.974e-47	8.25696e-45
reactome_Rev_mediated_nuclear_export_of_HIV_RNA_Main_Pathway	-0.807805	10.8901	4.69861e-47	1.71969e-44
biocarta_polyadenylation_of_mrna_Main_Pathway	-1.53688	13.303	8.48277e-47	2.48375e-44
reactome_NEP_NS2_Interacts_with_the_Cellular_Export_Machinery_Main_Pathway	-0.23331	11.3316	8.39741e-47	2.48375e-44
reactome_Nuclear_import_of_Rev_protein_Main_Pathway	0.149473	11.7417	4.81166e-46	1.28078e-43
reactome_Transport_of_Ribonucleoproteins_into_the_Host_Nucleus_Main_Pathway	-1.20416	9.87463	9.53517e-44	2.32658e-41
reactome_Purine_ribonucleoside_monophosphate_biosynthesis_Main_Pathway	4.73082	21.2449	1.99395e-43	4.49099e-41
reactome_CDT1_association_with_the_CDC6_ORC_origin_complex_Main_Pathway	-0.86175	12.814	2.63353e-42	5.50784e-40
reactome_Orc1_removal_from_chromatin_Main_Pathway	-0.0925956	13.3481	9.37195e-42	1.8294e-39
reactome_Fanconi_Anemia_Main_Pathway	2.55126	22.5471	1.15215e-41	2.10844e-39
reactome_APC_C_Cdh1_mediated_degradation_of_Cdc20_and_other_APC_C_Cdh1_targeted_proteins_in_late_mitosis_early_G1_Main_Pathway	0.332927	13.0928	2.31369e-41	3.985e-39
reactome_Processing_of_Intronless_Pre_mRNAs_Main_Pathway	0.297768	9.55483	2.59266e-41	4.21739e-39
reactome_Removal_of_the_Flap_Intermediate_Main_Pathway	1.18945	21.086	4.14998e-41	6.39534e-39
reactome_Cdc20_Phospho_APC_C_mediated_degradation_of_Cyclin_A_Main_Pathway	1.37536	14.6336	4.66335e-41	6.82714e-39
reactome_APC_C_Cdc20_mediated_degradation_of_Securin_Main_Pathway	-1.39699	10.5991	5.07738e-41	7.07931e-39
Mismatch_Repair_in_Eukaryotes_Pathway	4.22416	24.529	1.60216e-40	2.13234e-38
reactome_Transport_of_Mature_mRNA_derived_from_an_Intron_Containing_Transcript_Main_Pathway	-3.89353	4.85033	2.60895e-40	3.3213e-38
reactome_Nuclear_Pore_Complex_NPC_Disassembly_Main_Pathway	-1.04771	9.14263	3.97425e-40	4.84858e-38
NCI_Fanconi_anemia_Pathway__Sister_Chromatid_Exchange_Process_	5.28258	24.3572	4.20334e-40	4.92295e-38
KEGG_Fanconi_anemia_Main_Pathway	6.49977	25.4162	4.9879e-40	5.4091e-38
KEGG_Mismatch_repair_Main_Pathway	0.243039	17.9322	4.92623e-40	5.4091e-38
reactome_Separation_of_Sister_Chromatids_Main_Pathway	8.37396	23.7089	8.04719e-40	8.41506e-38
KEGG_DNA_replication_Main_Pathway	0.766619	19.0177	1.41828e-39	1.38424e-37
reactome_APC_C_Cdc20_mediated_degradation_of_Cyclin_B_Main_Pathway	4.86054	20.4123	1.40954e-39	1.38424e-37
reactome_Regulation_of_Glucokinase_by_Glucokinase_Regulatory_Protein_Main_Pathway	-3.36858	7.90183	2.62121e-39	2.47578e-37
KEGG_RNA_transport_Main_Pathway	-3.50636	4.57285	4.1714e-39	3.81683e-37
reactome_SLBP_independent_Processing_of_Histone_Pre_mRNAs_Main_Pathway	-1.51624	13.3167	5.34933e-39	4.74631e-37
reactome_Autodegradation_of_Cdh1_by_Cdh1_APC_C_Main_Pathway	-3.47443	7.54116	8.78761e-39	7.56769e-37
NHEJ_mechanisms_of_DSBs_repair_effect	0.666932	11.0565	9.486e-39	7.93572e-37
reactome_Conversion_from_APC_C_Cdc20_to_APC_C_Cdh1_in_late_anaphase_Main_Pathway	1.88919	14.0057	1.27977e-38	1.04088e-36
reactome_Mitochondrial_tRNA_aminoacylation_Main_Pathway	-6.94273	7.0755	1.38971e-38	1.09975e-36
reactome_Mismatch_repair_MMR_directed_by_MSH2_MSH6_MutSalpha__Main_Pathway	0.941401	19.0897	1.44153e-38	1.11074e-36
reactome_APC_Cdc20_mediated_degradation_of_Nek2A_Main_Pathway	8.26262	25.0586	1.57005e-38	1.17875e-36
reactome_Ubiquitin_Mediated_Degradation_of_Phosphorylated_Cdc25A_Main_Pathway	-1.97292	9.32914	2.00347e-38	1.46654e-36
KEGG_Basal_transcription_factors_Main_Pathway	-6.37386	3.8288	2.14226e-38	1.47659e-36
reactome_Activation_of_ATR_in_response_to_replication_stress_Main_Pathway	13.1929	35.9932	2.1685e-38	1.47659e-36
reactome_Removal_of_the_Flap_Intermediate_from_the_C_strand_Main_Pathway	-0.461931	19.1473	2.09072e-38	1.47659e-36
tRNA_charging	-4.46772	3.54152	2.39026e-38	1.59061e-36
reactome_Phosphorylation_of_the_APC_C_Main_Pathway	9.19546	24.9217	2.77427e-38	1.80512e-36
reactome_Mismatch_repair_MMR_directed_by_MSH2_MSH3_MutSbeta__Main_Pathway	1.19015	18.7849	3.51584e-38	2.23791e-36
reactome_Cytosolic_tRNA_aminoacylation_Main_Pathway	-1.21649	4.40477	6.12126e-38	3.81342e-36
reactome_SLBP_Dependent_Processing_of_Replication_Dependent_Histone_Pre_mRNAs_Main_Pathway	-2.39313	12.2385	6.34752e-38	3.87199e-36
reactome_Activation_of_the_pre_replicative_complex_Main_Pathway	11.9617	35.716	6.97125e-38	4.16568e-36
KEGG_Spliceosome_Main_Pathway	-8.05347	-0.398279	7.77238e-38	4.55151e-36
KEGG_RNA_degradation_Main_Pathway	-4.01691	2.73027	7.96249e-38	4.5714e-36
KEGG_Nucleotide_excision_repair_Main_Pathway	-3.69029	8.16379	1.56887e-37	8.83395e-36
NCI_Fanconi_anemia_Pathway__regulation_of_double_strand_break_repair_via_homologous_recombination_	5.50622	21.6876	1.82887e-37	1.01037e-35
NCI_Fanconi_anemia_Main_Pathway	8.69155	26.0415	2.4546e-37	1.33094e-35
reactome_Folding_of_actin_by_CCT_TriC_Main_Pathway	-0.476491	15.2976	3.0007e-37	1.59746e-35
reactome_APC_C_Cdc20_mediated_degradation_of_mitotic_proteins_Main_Pathway	11.4781	28.0094	5.36088e-37	2.77858e-35
reactome_SCF_Skp2_mediated_degradation_of_p27_p21_Main_Pathway	-1.44686	10.7299	5.40912e-37	2.77858e-35
reactome_pre_mRNA_splicing_Main_Pathway	-6.69521	0.993584	6.07686e-37	3.06777e-35
biocarta_cdk_regulation_of_dna_replication_Main_Pathway	11.8922	34.5891	8.71555e-37	4.32527e-35
KEGG_Non_homologous_end_joining_Main_Pathway	0.441632	12.9093	9.11351e-37	4.44739e-35
NCI_BARD1_signaling_events_Main_Pathway	5.1111	17.3565	1.09267e-36	5.24481e-35
reactome_RNA_Polymerase_I_Chain_Elongation_Main_Pathway	-4.10272	1.67982	1.1493e-36	5.42767e-35
Ubiquitin_Proteasome_Dependent_Proteolysis_Pathway	-5.58947	2.21665	1.30591e-36	6.06938e-35
reactome_mRNA_decay_by_3_to_5_exoribonuclease_Main_Pathway	-10.6558	3.03295	1.8865e-36	8.63076e-35
X5_aminoimidazole_ribonucleotide_biosynthesis	0.560839	18.9673	2.2667e-36	1.02106e-34
reactome_SCF_beta_TrCP_mediated_degradation_of_Emi1_Main_Pathway	-3.64057	7.60574	2.46978e-36	1.09569e-34
reactome_CDK_mediated_phosphorylation_and_removal_of_Cdc6_Main_Pathway	-3.12457	8.02589	4.06845e-36	1.77797e-34
reactome_Polymerase_switching_Main_Pathway	1.31732	20.2846	4.25243e-36	1.83104e-34
reactome_Recruitment_of_NuMA_to_mitotic_centrosomes_Main_Pathway	-2.84044	12.211	5.1652e-36	2.19184e-34
reactome_CDC6_association_with_the_ORC_origin_complex_Main_Pathway	15.9386	41.5986	5.31953e-36	2.22508e-34
reactome_E2F_enabled_inhibition_of_pre_replication_complex_formation_Main_Pathway	22.6118	51.1554	7.54835e-36	3.06966e-34
reactome_Regulation_of_APC_C_activators_between_G1_S_and_early_anaphase_Main_Pathway	9.13586	26.3684	7.52621e-36	3.06966e-34
reactome_RNA_Polymerase_I_Promoter_Escape_Main_Pathway	-8.3474	2.48195	8.69081e-36	3.48585e-34
reactome_Assembly_of_the_RAD51_ssDNA_nucleoprotein_complex_Main_Pathway	1.04137	23.9961	9.9173e-36	3.92404e-34
GSK3_Signaling_Pathway_b_CTNN_Degradation	-3.99787	8.58748	1.43441e-35	5.52625e-34
JAK_STAT_Pathway_JAK_Degradation	3.99787	-8.58748	1.43441e-35	5.52625e-34
reactome_Autodegradation_of_the_E3_ubiquitin_ligase_COP1_Main_Pathway	-3.44784	6.73532	4.05049e-35	1.54024e-33
reactome_degradation_of_AXIN_Main_Pathway	-4.90132	4.84193	4.96367e-35	1.86329e-33
NCI_ATR_signaling_Main_Pathway	9.722	26.1787	5.18452e-35	1.92156e-33
KEGG_Homologous_recombination_Main_Pathway	6.37637	23.0101	6.15205e-35	2.25165e-33
reactome_Repair_synthesis_for_gap_filling_by_DNA_polymerase_in_TC_NER_Main_Pathway	0.746944	19.1624	7.00877e-35	2.53354e-33
reactome_Leading_Strand_Synthesis_Main_Pathway	-0.671318	17.4344	7.46976e-35	2.66725e-33
KEGG_Proteasome_Main_Pathway	-3.13243	7.79879	8.10028e-35	2.85755e-33
reactome_Mitotic_Prometaphase_Main_Pathway	16.3404	35.2382	1.28232e-34	4.46981e-33
reactome_Recycling_of_eIF2_GDP_Main_Pathway	-8.81347	1.99273	2.27428e-34	7.83424e-33
reactome_Assembly_of_the_ORC_complex_at_the_origin_of_replication_Main_Pathway	11.8602	36.4395	4.31118e-34	1.46781e-32
reactome_Regulation_of_activated_PAK_2p34_by_proteasome_mediated_degradation_Main_Pathway	-3.8557	6.65403	4.43633e-34	1.49306e-32
inosine_5_phosphate_biosynthesis	8.59746	26.2997	6.12766e-34	2.03884e-32
reactome_Resolution_of_Sister_Chromatid_Cohesion_Main_Pathway	15.2458	33.0752	6.69459e-34	2.20244e-32
reactome_Inhibition_of_replication_initiation_of_damaged_DNA_by_RB1_E2F1_Main_Pathway	-0.622092	12.6059	6.86873e-34	2.23463e-32
reactome_degradation_of_DVL_Main_Pathway	-5.10066	5.62293	7.58978e-34	2.44207e-32
NCI_ATR_signaling_Pathway__regulation_of_double_strand_break_repair_via_homologous_recombination_	8.22847	23.6925	8.75209e-34	2.78545e-32
NCI_BARD1_signaling_events_Pathway__DNA_repair_	5.84909	18.0564	1.34857e-33	4.24582e-32
reactome_Vif_mediated_degradation_of_APOBEC3G_Main_Pathway	-4.17932	6.735	1.5367e-33	4.78665e-32
reactome_HIV_Transcription_Initiation_Main_Pathway	-8.3149	1.64091	1.73113e-33	5.33552e-32
reactome_NoRC_negatively_regulates_rRNA_expression_Main_Pathway	-5.36793	0.0674289	2.10494e-33	6.42008e-32
NCI_ATR_signaling_Pathway__response_to_G2_M_transition_DNA_damage_checkpoint_signal_	6.30953	20.9243	2.30453e-33	6.95635e-32
reactome_Meiotic_recombination_Main_Pathway	4.87284	12.677	9.18764e-33	2.74504e-31
reactome_mRNA_Capping_Main_Pathway	-9.73767	0.464294	1.32956e-32	3.93227e-31
NCI_PLK1_signaling_events_Pathway__spindle_assembly_	20.5443	43.4895	1.40602e-32	4.11681e-31
reactome_Deposition_of_new_CENPA_containing_nucleosomes_at_the_centromere_Main_Pathway	11.6333	22.7492	1.5548e-32	4.50739e-31
NCI_ATR_signaling_Pathway__Pathway_negative_regulation_of_transcription_during_mitosis_via_CHEK1_	4.59838	18.2863	2.16099e-32	6.20332e-31
reactome_Regulation_of_ornithine_decarboxylase_ODC__Main_Pathway	-1.79819	8.3743	2.19131e-32	6.22929e-31
reactome_Phosphorylation_of_Emi1_Main_Pathway	28.4553	60.5445	2.22826e-32	6.2734e-31
mTOR_Pathway_Translation_Elongation	-6.96903	0.723772	2.26582e-32	6.31839e-31
reactome_Cleavage_of_Growing_Transcript_in_the_Termination_Region_Main_Pathway	-4.7715	2.45906	2.42245e-32	6.69146e-31
reactome_Mitochondrial_transcription_initiation_Main_Pathway	-8.70039	7.68854	3.08587e-32	8.44432e-31
reactome_Processing_of_DNA_ends_prior_to_end_rejoining_Main_Pathway	0.947173	14.2318	3.58539e-32	9.72039e-31
reactome_Hh_ligand_biogenesis_disease_Main_Pathway	-3.68767	6.21998	3.86447e-32	1.03809e-30
reactome_Regulation_of_PLK1_Activity_at_G2_M_Transition_Main_Pathway	-4.33466	4.69424	5.95445e-32	1.58378e-30
reactome_Ubiquitin_dependent_degradation_of_Cyclin_D1_Main_Pathway	-3.21692	7.01022	6.00408e-32	1.58378e-30
reactome_Recruitment_of_mitotic_centrosome_proteins_and_complexes_Main_Pathway	-6.99241	2.43496	7.16643e-32	1.87351e-30
NCI_ATM_Main_Pathway	2.20138	12.1088	7.42852e-32	1.92484e-30
reactome_Condensation_of_Prophase_Chromosomes_Main_Pathway	4.62365	10.1311	1.17746e-31	3.0242e-30
biocarta_proteasome_complex_Pathway__Pathway_degradation_of_PSMA1_	-2.34848	11.0098	1.21366e-31	3.09009e-30
reactome_RNA_Polymerase_II_Pre_transcription_Events_Main_Pathway	-9.33227	-0.336309	1.80808e-31	4.56384e-30
reactome_Regulation_of_the_Fanconi_anemia_Main_Pathway	-1.76133	12.0872	2.44467e-31	6.09941e-30
reactome_Unwinding_of_DNA_Main_Pathway	19.882	43.5991	2.4581e-31	6.09941e-30
reactome_Hedgehog_ligand_biogenesis_Main_Pathway	-4.00346	5.46537	5.62295e-31	1.38353e-29
NCI_Regulation_of_retinoblastoma_protein_Pathway__Pathway_rRNA_transcription_via_RB1_	1.16622	12.2273	5.8414e-31	1.4253e-29
tetrahydrofolate_salvage_from_510_methenyltetrahydrofolate	3.53211	20.6779	7.64597e-31	1.8502e-29
tetrahydrofolate_salvage_from_5_10_methenyltetrahydrofolate	1.4614	10.6926	8.22771e-31	1.97465e-29
reactome_Removal_of_DNA_patch_containing_abasic_residue_Main_Pathway	-3.66027	12.6647	1.13307e-30	2.69726e-29
NCI_DNA_PK_pathway_in_nonhomologous_end_joining_Pathway__V_D_J_recombination_	0.230079	12.0623	1.27989e-30	3.02218e-29
reactome_Loss_of_Nlp_from_mitotic_centrosomes_Main_Pathway	-4.78743	4.5524	1.58471e-30	3.71202e-29
NCI_PLK1_signaling_events_Pathway__microtubule_cytoskeleton_organization_	24.3375	43.2615	1.61061e-30	3.74275e-29
NCI_PLK1_signaling_events_Pathway__proteasomal_ubiquitin_dependent_protein_catabolic_process_	28.6878	51.8388	1.67721e-30	3.86683e-29
NCI_PLK1_signaling_events_Pathway__Golgi_organization_	26.8443	50.2737	1.82364e-30	4.17157e-29
NCI_PLK1_signaling_events_Pathway__spindle_stabilization_	22.8027	42.4576	2.00426e-30	4.54919e-29
NCI_DNA_PK_pathway_in_nonhomologous_end_joining_Pathway__immunoglobulin_light_chain_V_J_recombination_	1.08535	13.5876	2.32459e-30	5.23569e-29
KEGG_Base_excision_repair_Main_Pathway	-6.28097	6.00654	2.93016e-30	6.54924e-29
reactome_Degradation_of_beta_catenin_by_the_destruction_complex_Main_Pathway	-5.50089	3.33278	3.76205e-30	8.34491e-29
reactome_Cyclin_A_B1_associated_events_during_G2_M_transition_Main_Pathway	19.5841	38.7587	3.94828e-30	8.69215e-29
NCI_PLK1_signaling_events_Pathway__chromosome_segregation_	35.6393	70.5005	5.54929e-30	1.21256e-28
NCI_DNA_PK_pathway_in_nonhomologous_end_joining_Pathway__immunoglobulin_heavy_chain_V_D_J_recombination_	0.842509	13.281	5.73042e-30	1.24286e-28
reactome_Vpu_mediated_degradation_of_CD4_Main_Pathway	-3.3081	6.34182	6.07785e-30	1.30852e-28
reactome_PRC2_methylates_histones_and_DNA_Main_Pathway	1.70531	4.61717	8.30827e-30	1.77566e-28
reactome_U12_Dependent_Splicing_Main_Pathway	-7.5374	2.64224	9.09708e-30	1.93016e-28
reactome_DNA_replication_initiation_Main_Pathway	6.92036	27.7102	1.11987e-29	2.35898e-28
reactome_Activation_of_NF_kappaB_in_B_cells_Main_Pathway	-3.98465	5.21088	1.18741e-29	2.48339e-28
NCI_PLK1_signaling_events_Pathway__cytokinesis_	21.3635	38.7339	1.20332e-29	2.49881e-28
reactome_Association_of_TriC_CCT_with_target_proteins_during_biosynthesis_Main_Pathway	-7.00106	1.66572	1.39657e-29	2.87969e-28
BRCA1_Pathway	1.36973	9.18258	1.438e-29	2.94439e-28
NCI_PLK1_signaling_events_Main_Pathway	22.2544	42.8381	1.58652e-29	3.22593e-28
reactome_G0_and_Early_G1_Main_Pathway	11.3932	24.7678	1.77363e-29	3.58151e-28
NCI_PLK1_signaling_events_Pathway__regulation_of_attachment_of_spindle_microtubules_to_kinetochore_	29.9349	52.4248	1.941e-29	3.89264e-28
NCI_PLK1_signaling_events_Pathway__metaphase_plate_congression_	26.5148	47.279	2.27548e-29	4.53238e-28
reactome_Presynaptic_phase_of_homologous_DNA_pairing_and_strand_exchange_Main_Pathway	-7.52405	11.0133	2.48978e-29	4.92573e-28
NCI_Regulation_of_retinoblastoma_protein_Pathway__proteasomal_ubiquitin_dependent_protein_catabolic_process_	1.35314	11.8344	2.99607e-29	5.88758e-28
Cellular_Apoptosis_Pathway_DNA_Fragmentation	-2.11335	10.3706	3.1337e-29	6.11699e-28
BRCA1_Pathway_Mismatch_Repair	11.3998	28.4294	3.96339e-29	7.68531e-28
dolichyl_diphosphooligosaccharide_biosynthesis	1.07964	15.1444	6.88692e-29	1.32664e-27
reactome_Cross_presentation_of_soluble_exogenous_antigens_endosomes__Main_Pathway	-1.69198	7.93466	7.25812e-29	1.38901e-27
NCI_PLK1_signaling_events_Pathway__positive_regulation_of_microtubule_depolymerization_	25.1196	44.5033	7.62913e-29	1.45052e-27
biocarta_brca1_dependent_ub_ligase_activity_Main_Pathway	3.5428	22.6458	8.7435e-29	1.65167e-27
NCI_DNA_PK_pathway_in_nonhomologous_end_joining_Pathway__double_strand_break_repair_via_homologous_recombination_	3.52756	14.533	1.10089e-28	2.06628e-27
Mitosis_Initiation	1.35148	11.4655	1.21271e-28	2.25324e-27
reactome_RNA_Polymerase_I_Transcription_Termination_Main_Pathway	-10.031	-0.161564	1.21589e-28	2.25324e-27
biocarta_sonic_hedgehog_receptor_ptc1_regulates_cell_cycle_Pathway__cell_cycle_arrest_	27.1595	55.3327	1.62036e-28	2.9839e-27
NCI_DNA_PK_pathway_in_nonhomologous_end_joining_Pathway__double_strand_break_repair_via_nonhomologous_end_joining_	-3.29298	6.95801	1.84589e-28	3.37798e-27
NCI_PLK1_signaling_events_Pathway__regulation_of_centriole_centriole_cohesion_	26.5603	46.8561	2.7912e-28	5.07617e-27
reactome_RNA_Pol_II_CTD_phosphorylation_and_interaction_with_CE_Main_Pathway	-11.1926	-0.973201	2.93231e-28	5.29989e-27
reactome_Switching_of_origins_to_a_post_replicative_state_Main_Pathway	7.50405	28.6453	4.39298e-28	7.8912e-27
KEGG_Selenocompound_metabolism_Main_Pathway	-6.75228	5.78024	6.83173e-28	1.21971e-26
reactome_Formation_of_HIV_elongation_complex_in_the_absence_of_HIV_Tat_Main_Pathway	-10.3352	-1.35616	7.15611e-28	1.26988e-26
KEGG_Cell_cycle_Main_Pathway	-5.84487	-11.9853	7.77096e-28	1.37068e-26
NCI_PLK1_signaling_events_Pathway__G2_M_transition_of_mitotic_cell_cycle_	30.3975	54.6369	8.33028e-28	1.46054e-26
reactome_ISG15_antiviral_mechanism_Main_Pathway	-1.29406	5.2986	2.13976e-27	3.72929e-26
biocarta_role_of_brca1_brca2_and_atr_in_cancer_susceptibility_Main_Pathway	14.0756	26.9553	2.25761e-27	3.9114e-26
reactome_Dual_incision_reaction_in_GG_NER_Main_Pathway	-6.9115	3.24315	2.89848e-27	4.9922e-26
reactome_2_LTR_circle_formation_Main_Pathway	-1.89493	12.2528	5.31965e-27	9.10873e-26
reactome_G2_M_DNA_replication_checkpoint_Main_Pathway	49.8527	81.1423	5.72519e-27	9.74614e-26
Regulation_of_Cytoskeleton_Remodeling_by_Activin_A	2.63019	-5.90821	8.0144e-27	1.35643e-25
biocarta_regulation_of_eif2_Main_Pathway	1.71278	7.81359	9.78237e-27	1.64614e-25
reactome_Formation_of_HIV_1_elongation_complex_containing_HIV_1_Tat_Main_Pathway	-10.8533	-1.77961	1.4633e-26	2.44831e-25
biocarta_skeletal_muscle_hypertrophy_is_regulated_via_akt_mtor_Pathway__muscle_development_	-4.29008	3.30246	1.74444e-26	2.90212e-25
DNA_Repair_Mechanisms_Pathway	1.3237	5.05594	1.88548e-26	3.11903e-25
reactome_Formation_of_transcription_coupled_NER_TC_NER_repair_complex_Main_Pathway	-8.95858	0.827415	2.27518e-26	3.74254e-25
reactome_Activation_of_DNA_fragmentation_factor_Main_Pathway	0.113805	3.92862	2.89243e-26	4.73131e-25
SMAD_Signaling_Network_Pathway	-1.46805	-8.79858	3.67531e-26	5.97851e-25
biocarta_role_of_ran_in_mitotic_spindle_regulation_Main_Pathway	10.6313	26.7573	4.15251e-26	6.71743e-25
reactome_RNA_Polymerase_I_Transcription_Initiation_Main_Pathway	-8.52486	-0.484225	4.38627e-26	7.05659e-25
biocarta_mechanism_of_protein_import_into_the_nucleus_Main_Pathway	2.23519	13.5139	5.70867e-26	9.13387e-25
reactome_Cytosolic_sensors_of_pathogen_associated_DNA_Main_Pathway	-8.012	1.89442	5.76565e-26	9.1749e-25
reactome_Polo_like_kinase_mediated_events_Main_Pathway	24.1408	42.1698	5.96955e-26	9.44803e-25
reactome_Nonhomologous_End_joining_NHEJ__Main_Pathway	2.99724	18.0671	6.22678e-26	9.80216e-25
reactome_cell_division_Main_Pathway	32.7852	60.1053	7.11897e-26	1.11467e-24
reactome_Formation_of_the_Early_Elongation_Complex_Main_Pathway	-11.4597	-1.65396	7.20773e-26	1.12256e-24
reactome_Cyclin_B2_mediated_events_Main_Pathway	43.0701	74.6862	9.1865e-26	1.42318e-24
reactome_Cleavage_of_the_damaged_pyrimidine_Main_Pathway	-9.94854	10.2031	9.79631e-26	1.50966e-24
BRCA1_Pathway_Homologous_Recombination_Repair	19.7797	35.2618	1.08404e-25	1.66182e-24
reactome_Condensation_of_Prometaphase_Chromosomes_Main_Pathway	26.456	49.9055	1.11388e-25	1.69824e-24
reactome_Pyrimidine_biosynthesis_Main_Pathway	8.11894	24.8531	1.1194e-25	1.69824e-24
reactome_Cyclin_E_associated_events_during_G1_S_transition_Main_Pathway	13.7874	27.0369	1.41836e-25	2.1407e-24
cAMP_Pathway_Degradation_of_Cell_Cycle_Regulators	-0.848293	-7.85225	1.44303e-25	2.16676e-24
reactome_Kinesins_Main_Pathway	8.31264	25.0319	1.7355e-25	2.59263e-24
superpathway_of_methionine_degradation	-8.662	3.64365	2.00133e-25	2.97457e-24
biocarta_role_of_brca1_brca2_and_atr_in_cancer_susceptibility_Pathway__DNA_replication_termination_	9.79682	20.5755	2.05612e-25	3.04057e-24
inosine_5__phosphate_biosynthesis	2.30929	14.0908	3.021e-25	4.44497e-24
reactome_Tristetraprolin_TTP_destabilizes_mRNA_Main_Pathway	-4.81863	1.8354	3.76427e-25	5.51089e-24
Mitochondrial_Apoptosis_Pathway_DNA_Fragmentation	-6.41639	9.27432	5.0193e-25	7.3117e-24
NCI_Aurora_B_signaling_Main_Pathway	14.7892	27.6257	9.7151e-25	1.40821e-23
reactome_RNA_Polymerase_II_Transcription_Elongation_Main_Pathway	-11.3108	-2.38155	1.02216e-24	1.47432e-23
NCI_FOXM1_transcription_factor_network_Main_Pathway	7.18202	16.5126	1.09908e-24	1.5775e-23
biocarta_spliceosomal_assembly_Main_Pathway	-12.4471	-0.413437	1.16191e-24	1.65955e-23
superpathway_of_pyrimidine_deoxyribonucleotides_de_novo_biosynthesis	10.0557	21.4303	2.57176e-24	3.65539e-23
superpathway_of_pyrimidine_deoxyribonucleotides_ide_novoi_biosynthesis	8.03054	18.5523	2.6153e-24	3.69932e-23
NCI_ATM_Pathway__G1_S_transition_checkpoint_	3.15609	11.7914	3.01977e-24	4.25091e-23
biocarta_pten_dependent_cell_cycle_arrest_and_apoptosis_Main_Pathway	-3.20794	-8.9135	4.67664e-24	6.55177e-23
pyrimidine_deoxyribonucleotides_biosynthesis_from_CTP	27.5786	41.8985	4.99953e-24	6.97078e-23
reactome_Chk1_Chk2_Cds1_mediated_inactivation_of_Cyclin_B_Cdk1_complex_Main_Pathway	39.5374	68.1439	5.44731e-24	7.55912e-23
NCI_Fanconi_anemia_Pathway__DNA_repair_	20.1883	41.7582	7.42085e-24	1.02492e-22
NCI_Regulation_of_nuclear_SMAD2_3_signaling_Pathway__Pathway_degradation_of_SMAD3_	2.94886	-4.85382	8.78252e-24	1.20729e-22
reactome_Tat_mediated_elongation_of_the_HIV_1_transcript_Main_Pathway	-11.8804	-2.85301	2.37153e-23	3.24478e-22
zymosterol_biosynthesis	-15.9801	2.02531	2.49137e-23	3.3929e-22
KEGG_Pyrimidine_metabolism_Main_Pathway	-3.49673	6.1013	2.63569e-23	3.57283e-22
KEGG_RNA_polymerase_Main_Pathway	-9.75638	0.637581	4.5037e-23	6.07688e-22
NCI_E_cadherin_signaling_in_the_nascent_adherens_junction_Pathway__regulation_of_cell_cell_adhesion_	2.50916	-6.57311	4.52476e-23	6.0773e-22
reactome_G2_Phase_Main_Pathway	14.1545	35.5556	7.55017e-23	1.00945e-21
ATM_Pathway_S_phase_progression	21.2735	34.4179	8.42004e-23	1.12063e-21
reactome_ER_Phagosome_Main_Pathway	-2.59186	4.93241	1.08128e-22	1.43258e-21
reactome_Displacement_of_DNA_glycosylase_by_APE1_Main_Pathway	-13.839	1.49854	1.34667e-22	1.77615e-21
BRCA1_Pathway_Transciption_Coupled_Repair	9.4714	24.9497	1.3623e-22	1.78871e-21
reactome_RNA_Polymerase_III_Transcription_Initiation_From_Type_1_Promoter_Main_Pathway	-10.2323	-0.626246	1.37493e-22	1.79723e-21
cysteine_biosynthesis	-6.9437	10.1172	1.4532e-22	1.88273e-21
reactome_Cyclin_D_associated_events_in_G1_Main_Pathway	-0.489185	5.79375	1.4532e-22	1.88273e-21
pyrimidine_deoxyribonucleotides_de_novo_biosynthesis	11.0139	24.0097	1.47684e-22	1.90493e-21
reactome_Telomere_C_strand_Lagging_Strand_Synthesis_Main_Pathway	-5.4627	10.6356	1.52177e-22	1.95428e-21
reactome_Biosynthesis_of_the_N_glycan_precursor_dolichol_lipid_linked_oligosaccharide_LLO_and_transfer_to_a_nascent_protein_Main_Pathway	4.9354	15.6058	1.77978e-22	2.27563e-21
selenocysteine_biosynthesis	-1.71086	8.22477	2.04311e-22	2.60097e-21
asparagine_biosynthesis	-19.8166	6.19663	2.23459e-22	2.83241e-21
reactome_SIRT1_negatively_regulates_rRNA_Expression_Main_Pathway	-2.41525	0.361727	2.25003e-22	2.8397e-21
BRCA1_Pathway_Cell_Cycle_Arrest_DNA_Repair_Genes_p21_WAF_CIP1_14_3_3_GADD45	14.6496	31.8092	2.31287e-22	2.90648e-21
biocarta_cycling_of_ran_in_nucleocytoplasmic_transport_Main_Pathway	-0.592475	9.67266	2.97615e-22	3.72401e-21
biocarta_p53_signaling_Main_Pathway	12.885	24.3596	4.04266e-22	5.03698e-21
KEGG_Protein_export_Main_Pathway	2.56194	10.7888	4.65658e-22	5.77732e-21
WNT_Pathway_Cell_Fate_Proliferation_Differentiation_Adhesion_and_Survival	0.2402	-5.54243	5.36263e-22	6.62522e-21
pyrimidine_deoxyribonucleotides_ide_novoi_biosynthesis	9.55859	21.127	6.20256e-22	7.63071e-21
NCI_Integrin_linked_kinase_signaling_Pathway__anoikis_	-10.4146	-26.0862	6.3595e-22	7.79105e-21
NCI_Aurora_B_signaling_Pathway__cytokinesis_	27.41	48.0693	6.63987e-22	8.10065e-21
Caspase_Cascade_Pathway_DNA_Fragmentation	4.33312	16.485	7.47132e-22	9.07719e-21
reactome_RNA_Polymerase_III_Transcription_Initiation_From_Type_2_Promoter_Main_Pathway	-10.7479	-1.12681	8.50136e-22	1.02859e-20
reactome_Phosphorylation_of_proteins_involved_in_the_G2_M_transition_by_Cyclin_A_Cdc2_complexes_Main_Pathway	31.2493	63.6031	9.13995e-22	1.10131e-20
biocarta_the_prc2_complex_sets_long_term_gene_silencing_through_modification_of_histone_tails_Main_Pathway	7.98694	16.8694	9.56297e-22	1.14756e-20
reactome_HSF1_activation_Main_Pathway	-5.69409	1.21158	1.01879e-21	1.21756e-20
reactome_Early_Phase_of_HIV_Life_Cycle_Main_Pathway	8.51609	26.9261	1.32966e-21	1.58262e-20
UMP_biosynthesis	1.3004	15.6512	1.62463e-21	1.92588e-20
BRCA1_Pathway_Growth_Promoting_Genes_hTert_S100A7	7.66482	29.8677	1.65041e-21	1.94855e-20
Nucleotide_excision_repair_effect	-6.8232	1.53884	1.86332e-21	2.19109e-20
reactome_Processing_of_DNA_double_strand_break_ends_Main_Pathway	-2.0724	14.8844	2.2598e-21	2.64668e-20
ATM_Pathway_Repair_and_Recombination	6.67465	22.0159	2.28015e-21	2.65987e-20
NCI_Caspase_Cascade_in_Apoptosis_Pathway__positive_regulation_of_apoptosis_	10.9724	22.2187	2.83934e-21	3.29904e-20
reactome_Phosphorylation_of_proteins_involved_in_G1_S_transition_by_active_Cyclin_E_Cdk2_complexes_Main_Pathway	21.9426	40.3091	3.23932e-21	3.74891e-20
NCI_Aurora_A_signaling_Main_Pathway	2.51836	10.6664	3.40993e-21	3.93082e-20
biocarta_role_of_brca1_brca2_and_atr_in_cancer_susceptibility_Pathway__Pathway_protein_ubiquitination_of_ATM_BRCA1_	5.07755	13.6928	3.64588e-21	4.18632e-20
NCI_Regulation_of_nuclear_SMAD2_3_signaling_Pathway__muscle_cell_differentiation_	2.03579	-4.40978	4.19519e-21	4.79825e-20
biocarta_how_progesterone_initiates_the_oocyte_maturation_Pathway__oocyte_maturation_	10.7631	21.4966	5.86759e-21	6.68494e-20
adenosine_deoxyribonucleotides_de_novo_biosynthesis	9.08443	21.345	5.99916e-21	6.80835e-20
reactome_Establishment_of_Sister_Chromatid_Cohesion_Main_Pathway	9.97668	21.0283	7.84215e-21	8.86557e-20
reactome_Deadenylation_of_mRNA_Main_Pathway	-1.52939	2.93656	7.89434e-21	8.89024e-20
reactome_Processing_of_Capped_Intron_Containing_Pre_mRNA_Main_Pathway	-5.09102	0.422358	8.30597e-21	9.31796e-20
biocarta_sonic_hedgehog_receptor_ptc1_regulates_cell_cycle_Main_Pathway	11.4531	27.6061	9.4824e-21	1.05971e-19
Mitochondrial_Apoptosis_Pathway_Apoptosis	-7.34443	0.684739	9.95385e-21	1.10817e-19
reactome_SMAD2_3_MH2_Domain_Mutants_in_Cancer_Main_Pathway	1.23129	-9.96554	1.14108e-20	1.26556e-19
NCI_Sumoylation_by_RanBP2_regulates_transcriptional_repression_Main_Pathway	0.844671	6.1627	1.20562e-20	1.3321e-19
reactome_Processive_synthesis_on_the_C_strand_of_the_telomere_Main_Pathway	-5.81178	10.037	1.22973e-20	1.35363e-19
NCI_ErbB2_ErbB3_signaling_events_Pathway__cell_proliferation_	4.69973	-6.26069	1.26819e-20	1.39073e-19
KEGG_Aminoacyl_tRNA_biosynthesis_Main_Pathway	-4.58716	4.89501	2.24229e-20	2.44979e-19
KEGG_Cysteine_and_methionine_metabolism_Main_Pathway	-2.73728	6.898	2.86926e-20	3.12312e-19
reactome_Ubiquinol_biosynthesis_Main_Pathway	-2.5134	11.9339	2.94526e-20	3.19397e-19
reactome_mRNA_decay_by_5_to_3_exoribonuclease_Main_Pathway	-2.45235	5.90683	3.79053e-20	4.09545e-19
KEGG_Terpenoid_backbone_biosynthesis_Main_Pathway	-5.60675	4.3703	3.976e-20	4.28005e-19
KEGG_Progesterone_mediated_oocyte_maturation_Main_Pathway	5.61642	12.8017	4.24344e-20	4.55121e-19
BRCA1_Pathway_NHEJ_DSB_Repair	11.4466	21.5554	4.50907e-20	4.81845e-19
ILK_Signaling_Pathway_Apoptosis	-5.69639	-12.1453	4.92792e-20	5.2469e-19
reactome_Cobalamin_Cbl_vitamin_B12_transport_and_metabolism_Main_Pathway	-13.4592	-4.10136	6.97863e-20	7.40342e-19
reactome_KSRP_destabilizes_mRNA_Main_Pathway	-6.3995	1.77994	7.03909e-20	7.4406e-19
biocarta_keratinocyte_differentiation_Pathway__keratinocyte_differentiation_	-5.53924	-19.0993	7.13076e-20	7.51038e-19
reactome_Butyrate_Response_Factor_1_BRF1_destabilizes_mRNA_Main_Pathway	-5.23105	0.94979	8.23804e-20	8.64551e-19
superpathway_of_cholesterol_biosynthesis	-10.5468	1.78092	9.51495e-20	9.94992e-19
BRCA1_Pathway_Base_Excission_Repair	1.73491	16.0971	1.06163e-19	1.10621e-18
NCI_Regulation_of_Telomerase_Main_Pathway	-6.31039	-2.2352	1.22829e-19	1.27534e-18
reactome_G2_M_DNA_damage_checkpoint_Main_Pathway	14.5115	29.9792	1.24418e-19	1.28727e-18
NCI_Aurora_A_signaling_Pathway__protein_catabolic_process_	10.4701	19.481	1.51488e-19	1.56182e-18
NCI_BARD1_signaling_events_Pathway__DNA_damage_checkpoint_	16.9064	35.5073	1.60827e-19	1.65229e-18
guanosine_nucleotides_de_novo_biosynthesis	2.0734	13.3807	1.95702e-19	2.00355e-18
NCI_HIF_1_alpha_transcription_factor_network_Main_Pathway	-8.11868	-14.9649	2.22371e-19	2.26864e-18
reactome_Cytosolic_iron_sulfur_cluster_assembly_Main_Pathway	-8.05042	4.4854	2.55864e-19	2.60129e-18
reactome_ERK1_activation_Main_Pathway	10.049	26.4141	2.73272e-19	2.76865e-18
reactome_Cyclin_A_Cdk2_associated_events_at_S_phase_entry_Main_Pathway	3.08025	12.2299	3.39225e-19	3.42501e-18
guanosine_deoxyribonucleotides_ide_novoi_biosynthesis	7.09992	17.414	4.44602e-19	4.47352e-18
reactome_Antigen_processing_Ubiquitination_Proteasome_degradation_Main_Pathway	-6.28571	-0.278257	5.38594e-19	5.40069e-18
mRNA_capping	-1.10911	6.5574	5.67687e-19	5.673e-18
NCI_Presenilin_action_in_Notch_and_Wnt_signaling_Main_Pathway	-1.91391	1.63035	1.06449e-18	1.06015e-17
reactome_TGFBR1_KD_Mutants_in_Cancer_Main_Pathway	6.50338	-7.54866	1.07791e-18	1.06987e-17
reactome_Interaction_With_The_Zona_Pellucida_Main_Pathway	-0.799047	8.19886	1.08694e-18	1.07519e-17
X2_oxobutanoate_degradation	-2.98113	7.02738	1.30308e-18	1.28466e-17
biocarta_e2f1_destruction_Main_Pathway	8.89542	25.1753	1.51995e-18	1.49343e-17
NCI_ATM_Pathway__G2_M_transition_checkpoint_	3.3229	12.2425	2.16238e-18	2.11754e-17
biocarta_granzyme_a_mediated_apoptosis_Pathway__DNA_fragmentation_during_apoptosis_	2.07518	11.8375	2.55649e-18	2.49513e-17
NCI_Regulation_of_retinoblastoma_protein_Main_Pathway	-2.28354	3.0198	2.65875e-18	2.58632e-17
cholesterol_biosynthesis_III_via_desmosterol	-8.02694	5.89954	3.15492e-18	3.05881e-17
KEGG_Ubiquitin_mediated_proteolysis_Main_Pathway	-3.36927	1.75671	3.2405e-18	3.13142e-17
cholesterol_biosynthesis_I	-9.41746	5.4889	3.26058e-18	3.14045e-17
NCI_Signaling_events_mediated_by_HDAC_Class_II_Main_Pathway	-8.07262	-2.42034	3.54025e-18	3.39864e-17
GSK3_Signaling_Pathway_Gene_Expression_via_CTNNB1	0.409983	3.9368	3.64363e-18	3.48646e-17
WNT_Pathway_Cytoskeletal_Rearrangement	-14.0386	-23.3654	3.9153e-18	3.7342e-17
KEGG_Citrate_cycle_TCA_cycle__Main_Pathway	-12.6527	-1.123	4.12149e-18	3.91809e-17
purine_nucleotides_degradation	-3.01613	11.1648	4.4923e-18	4.25678e-17
guanosine_nucleotides_ide_novoi_biosynthesis	0.618089	10.498	4.86601e-18	4.59602e-17
TCA_cycle	-12.6086	-1.61367	5.46803e-18	5.14804e-17
ILK_Signaling_Pathway_MMP2_MMP9_Gene_Expression_Tissue_Invasion_via_FOS	-2.51407	-14.9162	6.8172e-18	6.39768e-17
Glucocorticoid_Receptor_Signaling_Pathway_Histone_Deacetylation	-7.2736	-18.6138	7.12988e-18	6.6485e-17
reactome_Cholesterol_biosynthesis_Main_Pathway	-11.5081	2.02151	7.11536e-18	6.6485e-17
HGF_Pathway_Cell_Cycle_Progression	-9.8835	-18.7239	7.50241e-18	6.97366e-17
KEGG_One_carbon_pool_by_folate_Main_Pathway	-0.555308	9.75397	8.04004e-18	7.44976e-17
reactome_RNA_Polymerase_III_Transcription_Initiation_From_Type_3_Promoter_Main_Pathway	-11.6418	-2.58578	9.04629e-18	8.35569e-17
reactome_Smooth_Muscle_Contraction_Main_Pathway	-20.3532	-37.4506	9.59504e-18	8.83468e-17
NCI_Regulation_of_nuclear_SMAD2_3_signaling_Main_Pathway	-1.09012	-6.27587	1.02595e-17	9.4169e-17
reactome_Citric_acid_cycle_TCA_cycle__Main_Pathway	-12.1392	-0.612151	1.06625e-17	9.75619e-17
reactome_Vitamin_B5_pantothenate_metabolism_Main_Pathway	-2.27241	11.3568	1.34843e-17	1.22997e-16
pyridoxal_5_phosphate_salvage	8.11508	-3.97059	1.37318e-17	1.24865e-16
purine_nucleotides_de_novo_biosynthesis	-1.43738	4.33851	1.50683e-17	1.36595e-16
NCI_AP_1_transcription_factor_network_Main_Pathway	-0.469416	-18.9074	1.64666e-17	1.48809e-16
NCI_Nongenotropic_Androgen_signaling_Pathway__cAMP_biosynthetic_process_	-11.0923	-26.0411	2.33181e-17	2.10078e-16
NCI_Regulation_of_retinoblastoma_protein_Pathway__histone_methylation_	10.8957	26.2048	2.62458e-17	2.35729e-16
malate_aspartate_shuttle	-20.2625	-0.0147334	2.67232e-17	2.39283e-16
vitamin_D3_biosynthesis	-5.65276	14.798	2.82639e-17	2.52307e-16
superpathway_of_pyrimidine_ribonucleotides_de_novo_biosynthesis	1.68533	11.5799	3.31653e-17	2.95161e-16
biocarta_west_nile_virus_Main_Pathway	4.6108	12.7604	3.57071e-17	3.16819e-16
KEGG_p53_signaling_Main_Pathway	5.60994	14.4739	4.2297e-17	3.74156e-16
reactome_Meiotic_synapsis_Main_Pathway	-3.30882	1.03768	4.29757e-17	3.79015e-16
biocarta_eukaryotic_protein_translation_Main_Pathway	-3.32246	2.42878	4.31471e-17	3.79384e-16
reactome_Metabolism_of_polyamines_Main_Pathway	1.14623	12.9374	4.69989e-17	4.12014e-16
KEGG_Lipoic_acid_metabolism_Main_Pathway	-9.21755	12.0796	5.34737e-17	4.67376e-16
KEGG_Pyruvate_metabolism_Main_Pathway	-12.656	-3.55522	8.32822e-17	7.25745e-16
reactome_Class_C_3_Metabotropic_glutamate_pheromone_receptors__Main_Pathway	2.46638	15.128	1.38266e-16	1.20132e-15
NCI_Class_I_PI3K_signaling_events_mediated_by_Akt_Pathway__G1_S_transition_of_mitotic_cell_cycle_	-7.79191	-1.89126	1.41553e-16	1.22623e-15
ATM_Pathway_G2_Mitosis_progression	-25.2606	-40.1128	1.74478e-16	1.50699e-15
reactome_S6K1_mediated_signalling_Main_Pathway	-10.1888	0.652945	1.83556e-16	1.58074e-15
glutamate_removal_from_folates	29.5846	75.0895	2.0432e-16	1.7544e-15
reactome_RNA_Polymerase_III_Chain_Elongation_Main_Pathway	-10.1111	-0.439132	2.24326e-16	1.92055e-15
L_glutamine_tRNA_biosynthesis	-4.2542	12.0284	2.4459e-16	2.08793e-15
reactome_IRF3_mediated_induction_of_type_I_IFN_Main_Pathway	-2.53453	3.89721	2.56506e-16	2.18329e-15
KEGG_Steroid_biosynthesis_Main_Pathway	-11.3865	0.827478	2.81534e-16	2.38937e-15
reactome_Zinc_influx_into_cells_by_the_SLC39_gene_family_Main_Pathway	-2.67803	7.30048	3.60654e-16	3.05201e-15
reactome_TGF_beta_receptor_signaling_activates_SMADs_Main_Pathway	-1.94686	-8.71547	4.07277e-16	3.43662e-15
biocarta_opposing_roles_of_aif_in_apoptosis_and_cell_survival_Main_Pathway	2.09235	11.824	5.08195e-16	4.27585e-15
KEGG_Ribosome_Main_Pathway	-6.61537	4.46708	5.24061e-16	4.39671e-15
reactome_Clathrin_derived_vesicle_budding_Main_Pathway	-1.09379	-8.64373	5.43537e-16	4.54708e-15
NCI_PDGFR_beta_signaling_Pathway__focal_adhesion_assembly_	-4.88676	-12.7035	6.4716e-16	5.39853e-15
reactome_Prefoldin_mediated_transfer_of_substrate_to_CCT_TriC_Main_Pathway	-6.69329	2.78015	6.82796e-16	5.67962e-15
Mitochondrial_Apoptosis_Pathway_Gene_Expression_via_TP53	7.50839	14.1544	8.78592e-16	7.28759e-15
biocarta_mets_affect_on_macrophage_differentiation_Pathway__RNA_processing_	-8.00565	9.35463	9.70087e-16	8.02377e-15
fatty_acid_biosynthesis_initiation	-7.71151	6.50583	1.04879e-15	8.6503e-15
biocarta_akap95_role_in_mitosis_and_chromosome_dynamics_Main_Pathway	4.68396	11.285	2.05295e-15	1.6885e-14
purine_nucleotides_ide_novoi_biosynthesis	-5.36069	3.30133	2.17626e-15	1.7849e-14
NCI_CDC42_signaling_events_Pathway__cell_proliferation_	19.9982	7.36197	2.4775e-15	2.02629e-14
reactome_Alpha_oxidation_of_phytanate_Main_Pathway	-6.73534	10.0247	2.9055e-15	2.36972e-14
reactome_p53_Dependent_G1_DNA_Damage_Response_Main_Pathway	9.83092	20.9087	3.17854e-15	2.58521e-14
reactome_Initiation_of_Nuclear_Envelope_Reformation_Main_Pathway	-11.1927	-3.86126	3.24458e-15	2.63162e-14
methionine_degradation	-2.03045	10.9764	3.44449e-15	2.78604e-14
dTMP_ide_novoi_biosynthesis_mitochondrial	72.313	100.561	3.50287e-15	2.81769e-14
NCI_Fc_epsilon_receptor_I_signaling_in_mast_cells_Pathway__regulation_of_mast_cell_degranulation_	10.8571	22.5095	3.50287e-15	2.81769e-14
reactome_AKT_phosphorylates_targets_in_the_nucleus_Main_Pathway	-15.8048	-24.9717	3.76028e-15	3.01647e-14
biocarta_cell_cycle_g2_m_checkpoint_Pathway__DNA_repair_	17.4445	30.8451	5.09257e-15	4.07406e-14
UDP_iNi_acetyl_D_glucosamine_biosynthesis_II	5.39255	14.8745	5.18798e-15	4.13907e-14
reactome_Propionyl_CoA_catabolism_Main_Pathway	-0.426658	8.18689	6.52763e-15	5.19372e-14
BRCA1_Pathway_G1_S_arrest	11.8635	25.8013	6.57609e-15	5.2181e-14
FGF2_Signaling_in_Epithelial_mesenchymal_transition	-5.97283	-10.9274	8.99774e-15	7.12037e-14
superpathway_of_purine_nucleotide_salvage	-2.28888	3.59979	1.38184e-14	1.09058e-13
reactome_AKT_mediated_inactivation_of_FOXO1A_Main_Pathway	-14.583	-23.7215	1.59035e-14	1.25176e-13
propionyl_CoA_degradation	-3.51244	6.42441	1.67665e-14	1.31615e-13
NCI_PDGF_receptor_signaling_network_Main_Pathway	-12.9912	-26.6101	1.76434e-14	1.38128e-13
Regulation_of_Epithelial_mesenchymal_transition	-1.09618	-15.6663	2.25055e-14	1.75723e-13
STAT3_Pathway_G1_to_S_Cell_Cycle_Progression	4.51713	21.6593	2.34633e-14	1.82714e-13
reactome_Resolution_of_AP_sites_via_the_single_nucleotide_replacement_Main_Pathway	-12.7524	-2.16287	2.89398e-14	2.24763e-13
Mitochondrial_Apoptosis_Pathway_Depolarization	3.90643	11.8018	3.04946e-14	2.36212e-13
adenine_and_adenosine_salvage_III	-1.73707	15.8108	3.71751e-14	2.872e-13
superpathway_of_pyrimidine_ribonucleotides_ide_novoi_biosynthesis	-1.35235	7.26301	3.88137e-14	2.9907e-13
glutamine_biosynthesis	-9.45583	-27.7891	4.0596e-14	3.11982e-13
NCI_C_MYC_Main_Pathway	-3.35315	2.631	4.76191e-14	3.64997e-13
superpathway_of_geranylgeranyldiphosphate_biosynthesis_I__via_mevalonate_	-10.3751	-0.619602	5.93264e-14	4.53545e-13
biocarta_how_progesterone_initiates_the_oocyte_maturation_Main_Pathway	6.05131	11.2514	7.49094e-14	5.71184e-13
reactome_Urea_cycle_Main_Pathway	-13.7032	-1.23133	7.66595e-14	5.8301e-13
reactome_Purine_salvage_Main_Pathway	-2.71679	9.43017	7.83106e-14	5.94025e-13
reactome_Formation_of_tubulin_folding_intermediates_by_CCT_TriC_Main_Pathway	-6.38913	3.16138	8.20089e-14	6.1997e-13
reactome_The_NLRP1_inflammasome_Main_Pathway	-10.9407	-21.8351	8.21545e-14	6.1997e-13
NCI_Calcineurin_regulated_NFAT_dependent_transcription_in_lymphocytes_Pathway__T_cell_anergy_	-6.06501	-23.4286	8.75695e-14	6.59135e-13
NCI_LKB1_signaling_events_Pathway__Pathway_degradation_of_CDC37_	-26.9968	-17.482	9.82491e-14	7.37624e-13
adenosine_nucleotides_degradation	-0.528254	11.3302	1.01785e-13	7.6222e-13
X2_oxoisovalerate_decarboxylation_to_isobutanoyl_CoA	-2.44981	7.63035	1.03417e-13	7.72465e-13
reactome_PERK_regulates_gene_expression_Main_Pathway	-4.84802	4.30451	1.05447e-13	7.8562e-13
reactome_APOBEC3G_mediated_resistance_to_HIV_1_infection_Main_Pathway	3.10039	15.5054	1.12963e-13	8.39481e-13
superpathway_of_conversion_of_glucose_to_acetyl_CoA_and_entry_into_the_TCA_cycle	-11.4714	-2.65292	1.2623e-13	9.35703e-13
Mitochondrial_Apoptosis_Pathway	1.52903	4.61396	1.471e-13	1.08765e-12
Regulation_of_Angiogenesis_by_Interleukin_8	-4.80863	-14.2266	1.47877e-13	1.09064e-12
reactome_PKA_mediated_phosphorylation_of_CREB_Main_Pathway	5.77597	-1.79853	1.57247e-13	1.15683e-12
biocarta_atm_signaling_Pathway__apoptosis_	1.82038	11.549	1.60029e-13	1.17435e-12
mevalonate_pathway	-13.4686	-2.92495	1.70452e-13	1.24771e-12
reactome_Elongation_arrest_and_recovery_Main_Pathway	-12.5265	-5.0492	1.77769e-13	1.29802e-12
reactome_Ribosomal_scanning_and_start_codon_recognition_Main_Pathway	-5.24893	4.08044	1.98822e-13	1.44814e-12
reactome_Depolymerisation_of_the_Nuclear_Lamina_Main_Pathway	-3.25222	4.34649	2.20774e-13	1.60403e-12
biocarta_repression_of_pain_sensation_by_the_transcriptional_regulator_dream_Main_Pathway	-10.8849	-19.0654	2.41292e-13	1.74877e-12
NCI_Regulation_of_retinoblastoma_protein_Pathway__erythrocyte_differentiation_	11.9972	22.9719	2.45957e-13	1.77818e-12
HIF1Alpha_Pathway_HIF1a_Degradation	13.7617	1.24921	2.55555e-13	1.84302e-12
KEGG_Steroid_hormone_biosynthesis_Main_Pathway	-4.84705	3.27835	2.84132e-13	2.04408e-12
pyruvate_decarboxylation_to_acetyl_CoA	-4.97082	3.29715	3.28111e-13	2.35468e-12
biocarta_oxidative_stress_induced_gene_expression_via_nrf2_Main_Pathway	-11.7858	-28.3692	3.52238e-13	2.52164e-12
L_cysteine_degradation_II	-32.0138	-11.9944	3.70346e-13	2.64481e-12
Cellular_Apoptosis_Pathway_Depolarization	-5.13644	6.70944	3.78758e-13	2.6983e-12
reactome_Formation_of_the_ternary_complex_and_subsequently_the_43S_complex_Main_Pathway	-5.36423	4.76395	3.87357e-13	2.75286e-12
NCI_ALK1_signaling_events_Pathway__endothelial_cell_proliferation_	-2.31938	-9.56641	4.03738e-13	2.86234e-12
reactome_Clearance_of_Nuclear_Envelope_Membranes_from_Chromatin_Main_Pathway	-15.2205	-5.77219	4.84608e-13	3.42737e-12
reactome_Translation_initiation_complex_formation_Main_Pathway	-5.1332	4.12657	4.97267e-13	3.50843e-12
reactome_The_retinoid_cycle_in_cones_daylight_vision__Main_Pathway	-3.61168	-9.94362	5.05018e-13	3.55455e-12
reactome_Glycolysis_Main_Pathway	-8.73605	-0.704161	5.31721e-13	3.73352e-12
threonine_degradation	1.77546	12.1558	5.96461e-13	4.17808e-12
cysteine_biosynthesis_or_homocysteine_degradation__trans_sulfuration_	-16.7702	8.39885	6.93952e-13	4.84938e-12
serotonin_and_melatonin_biosynthesis	-8.34205	4.41785	7.78857e-13	5.42975e-12
putrescine_biosynthesis_I	4.31803	21.3198	7.93417e-13	5.51811e-12
NCI_Presenilin_action_in_Notch_and_Wnt_signaling_Pathway__apoptosis_	-3.95358	4.12138	8.11186e-13	5.62833e-12
NCI_Aurora_C_signaling_Main_Pathway	1.43266	15.7182	8.42152e-13	5.82936e-12
reactome_Amino_acid_synthesis_and_interconversion_transamination__Main_Pathway	-14.2561	-1.06964	8.74276e-13	6.03745e-12
Circadian_Pathway	11.0054	18.2268	8.84748e-13	6.09539e-12
flavin_biosynthesis	2.5353	13.2377	9.43777e-13	6.48681e-12
reactome_Abortive_elongation_of_HIV_1_transcript_in_the_absence_of_Tat_Main_Pathway	-13.1566	-4.96477	9.64845e-13	6.61608e-12
KEGG_Tuberculosis_Main_Pathway	3.79713	9.62666	1.08832e-12	7.44531e-12
UTP_and_CTP_de_novo_biosynthesis	1.74948	10.9014	1.09201e-12	7.45316e-12
biocarta_d4gdi_signaling_Main_Pathway	7.59745	-1.56688	1.10504e-12	7.52452e-12
reactome_Regulation_of_cholesterol_biosynthesis_by_SREBP_SREBF__Main_Pathway	0.150277	3.8531	1.24396e-12	8.45087e-12
Cell_Migration_Adhesion_and_Angiogenesis_driven_by_MMIF	-10.4133	-17.5991	1.29543e-12	8.78016e-12
NCI_CXCR4_mediated_signaling_events_Pathway__establishment_of_cell_polarity_	6.31517	-0.638187	1.3309e-12	8.99973e-12
NCI_Class_I_PI3K_signaling_events_mediated_by_Akt_Pathway__cell_survival_	-7.50799	-1.83834	1.35127e-12	9.1164e-12
Glucocorticoid_Receptor_Signaling_Pathway_Cell_Cycle_Arrest	-6.4869	-21.5303	1.45533e-12	9.79589e-12
NCI_PDGFR_beta_signaling_Main_Pathway	-3.94209	-7.62914	1.49761e-12	1.00573e-11
biocarta_pdgf_signaling_Main_Pathway	-9.14846	-14.0511	1.51027e-12	1.01131e-11
ubiquinol_10_biosynthesis	-2.32341	7.28753	1.51282e-12	1.01131e-11
NCI_Rapid_glucocorticoid_signaling_Main_Pathway	-14.1156	-25.2074	1.66785e-12	1.11241e-11
KEGG_mRNA_surveillance_Main_Pathway	-7.5963	-2.50271	1.74524e-12	1.16138e-11
NCI_Stabilization_and_expansion_of_the_E_cadherin_adherens_junction_Pathway__actin_cable_formation_	0.580864	-6.22232	1.77777e-12	1.18035e-11
Akt_Signaling_Pathway_AR_mediated_apoptosis	-3.75766	2.46215	1.88845e-12	1.25099e-11
biocarta_cyclins_and_cell_cycle_regulation_Main_Pathway	12.9221	20.7292	2.03633e-12	1.34591e-11
GDP_L_fucose_biosynthesis_I__from_GDP_D_mannose_	-0.483705	9.19011	2.10213e-12	1.38627e-11
NCI_Plasma_membrane_estrogen_receptor_signaling_Pathway__pseudopodium_formation_	-3.63862	-11.912	2.56429e-12	1.68725e-11
reactome_Pausing_and_recovery_of_Tat_mediated_HIV_elongation_Main_Pathway	-13.3076	-5.75101	2.57286e-12	1.68909e-11
TGF_beta_Signaling_in_Epithelial_mesenchymal_transition	-5.54146	-11.4984	2.58575e-12	1.69376e-11
HGF_Pathway_Anoikis	-8.31449	-12.5126	2.72278e-12	1.77953e-11
biocarta_hypoxia_inducible_factor_in_the_cardivascular_system_Main_Pathway	-1.60563	-5.59113	3.42432e-12	2.23305e-11
pyrimidine_deoxyribonucleotide_phosphorylation	0.205867	10.7684	3.58098e-12	2.33002e-11
NCI_ALK1_signaling_events_Pathway__sprouting_angiogenesis_	-3.9103	-16.6162	3.59881e-12	2.33644e-11
ATM_Pathway_DNA_repair	7.06581	14.2048	3.61075e-12	2.339e-11
guanosine_ribonucleotides_de_novo_biosynthesis	-7.59946	3.17879	3.64077e-12	2.35194e-11
NCI_Osteopontin_mediated_events_Main_Pathway	0.368138	-5.53001	3.6468e-12	2.35194e-11
NCI_Glucocorticoid_receptor_regulatory_network_Main_Pathway	-2.62104	0.227329	3.96779e-12	2.55334e-11
NCI_PDGFR_alpha_signaling_Main_Pathway	-9.64027	-14.9974	4.12147e-12	2.64642e-11
NCI_Calcium_signaling_in_the_CD4_TCR_Main_Pathway	-6.95084	-18.8616	4.77304e-12	3.05809e-11
mTOR_Pathway_Ribosome_Biogenesis	-7.37284	-1.09216	5.19085e-12	3.31852e-11
reactome_Assembly_Of_The_HIV_Virion_Main_Pathway	-10.1111	0.104183	5.2251e-12	3.33313e-11
KEGG_Pentose_and_glucuronate_interconversions_Main_Pathway	0.804562	9.44819	5.31168e-12	3.37367e-11
ornithine_ide_novo_i_biosynthesis	-1.91062	10.3644	5.31168e-12	3.37367e-11
NCI_JNK_signaling_in_the_CD4_TCR_Main_Pathway	0.592666	-7.4274	5.37313e-12	3.40531e-11
biocarta_regulation_of_splicing_through_sam68_Pathway__negative_regulation_of_cell_growth_	-4.46996	3.10904	5.60752e-12	3.54618e-11
reactome_HATs_acetylate_histones_Main_Pathway	-4.19639	-1.08369	6.10675e-12	3.85357e-11
NCI_IL6_mediated_signaling_events_Pathway__MAPKKK_cascade_	-4.13936	-9.33509	6.36202e-12	4.00602e-11
NADH_repair	-13.6885	-0.327262	6.6386e-12	4.1712e-11
KEGG_Vascular_smooth_muscle_contraction_Main_Pathway	-30.3549	-56.468	6.85933e-12	4.30067e-11
NCI_RhoA_signaling_Pathway__Pathway_positive_regulation_of_NF_kappaB_transcription_factor_activity_via_RHOA_	0.204856	-9.06301	6.91563e-12	4.3267e-11
KEGG_Phenylalanine_tyrosine_and_tryptophan_biosynthesis_Main_Pathway	-6.75538	8.64761	7.23937e-12	4.51959e-11
PTEN_Pathway_Protein_Synthesis	4.6498	-4.09888	7.43098e-12	4.62934e-11
BRCA1_Pathway_E2_Responsive_Genes	-7.10358	-16.6423	7.81647e-12	4.85916e-11
NCI_ALK1_signaling_events_Main_Pathway	-3.75754	-9.52674	8.38381e-12	5.2008e-11
reactome_Gluconeogenesis_Main_Pathway	-13.501	-2.6144	8.61906e-12	5.33544e-11
reactome_ATF6_alpha_activates_chaperones_Main_Pathway	-2.45881	3.17504	8.74622e-12	5.40273e-11
reactome_Resolution_of_AP_sites_via_the_multiple_nucleotide_patch_replacement_Main_Pathway	-9.5327	2.53983	9.70496e-12	5.98234e-11
superpathway_of_steroid_hormone_biosynthesis	-17.1751	-7.54465	9.87981e-12	6.07733e-11
gluconeogenesis	-15.4208	-6.1913	9.97647e-12	6.12392e-11
reactome_GP1b_IX_V_activation_signalling_Main_Pathway	-7.6701	-17.776	1.10134e-11	6.74627e-11
dTMP_de_novo_biosynthesis__mitochondrial_	21.6177	34.045	1.15613e-11	7.05242e-11
UTP_and_CTP_dephosphorylation_I	7.1196	13.647	1.15427e-11	7.05242e-11
NCI_Cellular_roles_of_Anthrax_toxin_Pathway__macrophage_activation_	-10.0423	-18.7633	1.16741e-11	7.1064e-11
reactome_GABA_A_rho_receptor_activation_Main_Pathway	6.23172	19.1658	1.23022e-11	7.4732e-11
KEGG_Glycine_serine_and_threonine_metabolism_Main_Pathway	-12.115	-2.64095	1.35879e-11	8.23711e-11
Akt_Signaling_Pathway_Splicing_Regulation	-2.89529	-10.2417	1.39879e-11	8.46209e-11
Interferon_Pathway_Translation	-3.56877	4.52063	1.43994e-11	8.6931e-11
serine_biosynthesis__phosphorylated_route_	2.23134	21.4675	1.46567e-11	8.83024e-11
reactome_Sulfur_amino_acid_metabolism_Main_Pathway	-4.83822	2.83947	1.48946e-11	8.95509e-11
lysine_degradation_II__pipecolate_pathway_	-8.96149	6.30229	1.49426e-11	8.96163e-11
methionine_salvage_cycle_III	-2.60398	5.16149	1.49667e-11	8.96163e-11
reactome_SRP_dependent_cotranslational_protein_targeting_to_membrane_Main_Pathway	-3.48055	5.77084	1.60124e-11	9.56823e-11
ATM_Pathway_G2_M_Checkpoint_Arrest	-20.1685	-28.3984	1.63504e-11	9.72225e-11
NCI_Plexin_D1_Signaling_Pathway__focal_adhesion_assembly_	-10.2854	-30.3561	1.6403e-11	9.72225e-11
reactome_Amino_acid_transport_across_the_plasma_membrane_Main_Pathway	-4.6513	4.77165	1.63504e-11	9.72225e-11
reactome_Release_of_eIF4E_Main_Pathway	-9.1511	1.83972	1.6403e-11	9.72225e-11
CMP_N_acetylneuraminate_biosynthesis_I__eukaryotes_	-3.11735	4.94139	1.72399e-11	1.01977e-10
superpathway_of_geranylgeranyldiphosphate_biosynthesis_I_via_mevalonate	-11.839	-2.32039	1.81186e-11	1.06958e-10
KEGG_Fatty_acid_biosynthesis_Main_Pathway	-22.3479	-9.45774	1.81768e-11	1.07086e-10
reactome_negative_regulation_of_TCF_dependent_signaling_by_WNT_ligand_antagonists_Main_Pathway	-6.75399	4.39633	1.82937e-11	1.07558e-10
NCI_mTOR_signaling_Pathway__Pathway_rRNA_transcription_via_RRN3_	-10.8867	-3.33437	1.91942e-11	1.12627e-10
chondroitin_and_dermatan_biosynthesis	-0.986817	-13.9907	2.02997e-11	1.18875e-10
biocarta_no2_dependent_il_12_pathway_in_nk_cells_Pathway__interleukin_12_biosynthetic_process_	-38.2398	-1.44389	2.44189e-11	1.42712e-10
KEGG_Purine_metabolism_Main_Pathway	-7.99353	-0.839625	2.59514e-11	1.51366e-10
NCI_amb2_Integrin_signaling_Pathway__positive_regulation_of_phagocytosis_	15.147	-1.04282	2.6242e-11	1.52757e-10
KEGG_Ubiquinone_and_other_terpenoid_quinone_biosynthesis_Main_Pathway	-9.33567	4.3234	2.75676e-11	1.60154e-10
IL_10_Pathway_Stability_Determination	-0.802044	-23.0003	2.87297e-11	1.66575e-10
biocarta_il_3_signaling_Main_Pathway	-9.94183	-17.8087	3.01302e-11	1.7435e-10
NCI_Plasma_membrane_estrogen_receptor_signaling_Pathway__cAMP_biosynthetic_process_	-8.15612	-18.1006	3.19498e-11	1.84515e-10
dermatan_sulfate_biosynthesis__late_stages_	-4.11813	-12.8978	3.22038e-11	1.85615e-10
NCI_ATM_Pathway__chromatin_remodeling_	-1.36378	3.51618	3.30299e-11	1.90003e-10
NCI_Aurora_A_signaling_Pathway__proteasomal_ubiquitin_dependent_protein_catabolic_process_	10.353	16.2505	3.66047e-11	2.10154e-10
mTOR_Pathway_Cap_dependent_Translation	-1.88834	5.39817	3.81984e-11	2.18875e-10
dermatan_sulfate_biosynthesis_late_stages	-5.9696	-15.6653	4.01122e-11	2.29391e-10
reactome_RNA_Polymerase_III_Abortive_And_Retractive_Initiation_Main_Pathway	-11.7	-5.35778	4.11363e-11	2.3479e-10
PAK_Pathway_Paxillin_Disassembly	-15.7674	-32.8729	4.31939e-11	2.46054e-10
reactome_PP2A_mediated_dephosphorylation_of_key_metabolic_factors_Main_Pathway	-18.9562	-9.88648	4.3741e-11	2.48687e-10
reactome_Nonsense_Mediated_Decay_NMD_enhanced_by_the_Exon_Junction_Complex_EJC__Main_Pathway	-6.13836	2.75811	4.76904e-11	2.70615e-10
Lipoxins_Influence_on_Neutrophil_Chemotaxis	-4.14974	-11.2229	5.02253e-11	2.84448e-10
KEGG_Choline_metabolism_in_cancer_Main_Pathway	-6.57448	-10.334	5.09392e-11	2.87379e-10
proline_biosynthesis	10.8062	24.1617	5.09392e-11	2.87379e-10
KEGG_Regulation_of_autophagy_Main_Pathway	-6.58945	-10.7021	5.12596e-11	2.88631e-10
biocarta_fc_epsilon_receptor_i_signaling_in_mast_cells_Main_Pathway	-0.883507	-6.508	5.28918e-11	2.9725e-10
NCI_FGF_signaling_Pathway__MAPKKK_cascade_	1.09334	9.65431	5.3141e-11	2.98078e-10
biocarta_t_cell_receptor_signaling_Main_Pathway	0.364222	-4.12038	5.69301e-11	3.18722e-10
reactome_GTP_hydrolysis_and_joining_of_the_60S_ribosomal_subunit_Main_Pathway	-6.63169	2.82093	6.16535e-11	3.44507e-10
biocarta_pten_dependent_cell_cycle_arrest_and_apoptosis_Pathway__cell_migration_	9.78387	2.95175	6.47096e-11	3.60895e-10
NCI_Nongenotropic_Androgen_signaling_Pathway__cell_proliferation_	-12.5203	-19.8299	6.7597e-11	3.76282e-10
creatine_phosphate_biosynthesis	-46.2467	-26.0627	7.09961e-11	3.94012e-10
reactome_Synthesis_of_dolichyl_phosphate_mannose_Main_Pathway	-14.4586	-1.36176	7.10514e-11	3.94012e-10
NCI_RXR_and_RAR_heterodimerization_with_other_nuclear_receptor_Main_Pathway	-17.5113	-25.8363	7.37548e-11	4.08231e-10
guanine_and_guanosine_salvage	5.50816	21.881	7.45621e-11	4.1192e-10
KEGG_Lysine_degradation_Main_Pathway	-12.2079	-2.94538	7.47943e-11	4.12425e-10
fatty_acid__alpha__oxidation	-9.45922	4.27207	7.63212e-11	4.19918e-10
NCI_IL4_mediated_signaling_events_Pathway__T_cell_proliferation_	-17.2277	-28.9177	7.64399e-11	4.19918e-10
reactome_Vitamins_Main_Pathway	-2.71497	15.3301	7.81209e-11	4.28348e-10
NCI_S1P2_Main_Pathway	-9.06891	-15.0764	8.50816e-11	4.65643e-10
NCI_Role_of_Calcineurin_dependent_NFAT_signaling_in_lymphocytes_Pathway__positive_T_cell_selection_	-1.16477	8.15631	8.85798e-11	4.83884e-10
biocarta_sumoylation_by_ranbp2_regulates_transcriptional_repression_Main_Pathway	2.85413	7.0138	9.01018e-11	4.91281e-10
NCI_EPO_signaling_Pathway__beta_integrin_mediated_adhesion_	-3.26612	-12.5389	9.27911e-11	5.05004e-10
Glucocorticoid_Receptor_Signaling_Pathway_Inflammatory_Cytokines	2.24772	7.71035	9.51166e-11	5.167e-10
GNAQ_Signaling_Events	-5.2953	-10.3619	9.67482e-11	5.2459e-10
reactome_E2F_mediated_regulation_of_DNA_replication_Main_Pathway	11.521	29.1324	9.91706e-11	5.36731e-10
ornithine_de_novo__biosynthesis	-8.9871	2.38183	1.01652e-10	5.49147e-10
ILK_Signaling_Pathway_Opsonization	6.15636	-6.95898	1.02757e-10	5.53928e-10
NCI_Fanconi_anemia_Pathway__G1_S_transition_checkpoint_	13.4269	21.9332	1.02916e-10	5.53928e-10
Akt_Pathway_Regulation_by_GH	-9.19046	-13.5344	1.04194e-10	5.59782e-10
KEGG_Vitamin_B6_metabolism_Main_Pathway	-20.6341	-6.90411	1.12373e-10	6.02615e-10
reactome_Sema4D_induced_cell_migration_and_growth_cone_collapse_Main_Pathway	-12.3437	-18.8501	1.18049e-10	6.31897e-10
reactome_Fibronectin_matrix_formation_Main_Pathway	16.9111	-2.90041	1.18961e-10	6.35616e-10
reactome_L13a_mediated_translational_silencing_of_Ceruloplasmin_expression_Main_Pathway	-6.52454	2.92624	1.20434e-10	6.42316e-10
reactome_Progressive_trimming_of_alpha_1_2_linked_mannose_residues_from_Man9_8_7GlcNAc2_to_produce_Man5GlcNAc2_Main_Pathway	-12.6294	-22.3163	1.28073e-10	6.81812e-10
NCI_Atypical_NF_kappaB_Pathway__Pathway_degradation_of_NFKBIA_	-9.06156	-19.0471	1.33085e-10	7.0721e-10
NCI_Arf6_trafficking_events_Pathway__positive_regulation_of_phagocytosis_	8.92331	1.6659	1.46357e-10	7.76331e-10
dopamine_degradation	20.7266	36.684	1.47935e-10	7.83279e-10
NCI_IL6_mediated_signaling_events_Main_Pathway	-1.48216	-5.39208	1.65155e-10	8.72876e-10
IGF1R_Signaling_Pathway_Protein_Synthesis	-4.38745	-1.254	1.6693e-10	8.80668e-10
reactome_Viral_Messenger_RNA_Synthesis_Main_Pathway	-13.2805	-4.69911	1.75018e-10	9.21676e-10
reactome_Respiratory_electron_transport_Main_Pathway	-13.1236	-2.71611	1.78522e-10	9.38443e-10
reactome_Autointegration_results_in_viral_DNA_circles_Main_Pathway	-5.09686	7.51509	1.82373e-10	9.56967e-10
superpathway_of_pyrimidine_deoxyribonucleoside_salvage	7.42062	16.8539	1.90609e-10	9.98396e-10
NCI_Aurora_A_signaling_Pathway__spindle_assembly_	4.45419	9.11658	2.01953e-10	1.05593e-09
KEGG_Dorso_ventral_axis_formation_Main_Pathway	-11.4189	-18.3719	2.0882e-10	1.08988e-09
Akt_Signaling_Pathway_Aggregation_and_Neurodegeneration	-2.64277	1.50963	2.11373e-10	1.10125e-09
palmitate_biosynthesis	-16.0294	-1.7267	2.26312e-10	1.17698e-09
biocarta_double_stranded_rna_induced_gene_expression_Pathway__translational_initiation_	3.19576	8.63063	2.26999e-10	1.17846e-09
reactome_Androgen_biosynthesis_Main_Pathway	-7.06773	1.29177	2.28727e-10	1.18533e-09
reactome_Formation_of_a_pool_of_free_40S_subunits_Main_Pathway	-7.04783	2.88676	2.36481e-10	1.22119e-09
X125_dihydroxyvitamin_Dsub3sub_biosynthesis	-4.03742	14.6345	2.36481e-10	1.22119e-09
catecholamine_biosynthesis	-20.271	-2.36147	2.4176e-10	1.24626e-09
NCI_S1P1_Main_Pathway	-12.3556	-20.2451	2.60921e-10	1.34267e-09
biocarta_nuclear_receptors_coordinate_the_activities_of_chromatin_remodeling_complexes_and_coactivators_to_facilitate_initiation_of_transcription_in_carcinoma_cells_Main_Pathway	-10.036	-16.6762	2.70146e-10	1.3877e-09
lactate_fermentation__reoxidation_of_cytosolic_NADH_	4.33465	13.9344	2.77169e-10	1.42128e-09
NCI_Osteopontin_mediated_events_Pathway__ruffle_organization_	-3.3362	-9.40592	2.81383e-10	1.44037e-09
STAT3_Pathway_Anti_Apoptosis	-9.84173	-19.1446	2.83087e-10	1.44656e-09
NCI_Glucocorticoid_receptor_regulatory_network_Pathway__MAPKKK_cascade_	-3.21848	0.21134	2.8523e-10	1.45497e-09
NCI_Regulation_of_Ras_family_activation_Main_Pathway	0.44708	-4.72852	2.90876e-10	1.48119e-09
biocarta_rna_polymerase_iii_transcription_Main_Pathway	-11.6716	-6.0402	2.98424e-10	1.51699e-09
biocarta_inhibition_of_cellular_proliferation_by_gleevec_Main_Pathway	-9.9298	-13.8282	3.0341e-10	1.53966e-09
NCI_Signaling_events_mediated_by_VEGFR1_and_VEGFR2_Pathway__Pathway_degradation_of_AKAP1_	-15.7283	-3.11597	3.08942e-10	1.56502e-09
reactome_COPI_Mediated_Transport_Main_Pathway	-3.4374	2.35765	3.22236e-10	1.62955e-09
NCI_S1P1_Pathway__negative_regulation_of_T_cell_proliferation_	-18.8586	-29.6572	3.27118e-10	1.65102e-09
reactome_Methionine_salvage_Main_Pathway	-6.94711	2.4887	3.2761e-10	1.65102e-09
NCI_Integrin_linked_kinase_signaling_Pathway__centrosome_localization_	-1.78014	4.59436	3.35583e-10	1.68829e-09
reactome_Glutathione_synthesis_and_recycling_Main_Pathway	0.0904766	11.1189	3.38113e-10	1.69811e-09
NCI_Validated_nuclear_estrogen_receptor_beta_network_Main_Pathway	-8.27165	-1.67724	3.59576e-10	1.80281e-09
KEGG_Peroxisome_Main_Pathway	-9.1665	-1.36504	3.62826e-10	1.81599e-09
NCI_ErbB4_signaling_events_Main_Pathway	-8.93168	-12.7393	3.68308e-10	1.84028e-09
Akt_Signaling_Pathway_Promotes_Adipogenesis	-1.78451	2.93392	3.78378e-10	1.88738e-09
reactome_Multifunctional_anion_exchangers_Main_Pathway	-7.62653	4.37616	3.82367e-10	1.90403e-09
NCI_LPA_receptor_mediated_events_Pathway__MAPKKK_cascade_	-17.9227	-28.0221	4.2016e-10	2.08867e-09
tRNA_splicing	-9.38844	2.71295	4.50706e-10	2.23673e-09
biocarta_tpo_signaling_Main_Pathway	-12.2766	-17.2474	4.55437e-10	2.25638e-09
STATs_Pathway_Regulation_by_GH	-10.7971	-17.5136	4.83416e-10	2.39095e-09
diphthamide_biosynthesis	3.21498	17.2597	4.89939e-10	2.41913e-09
reactome_MicroRNA_miRNA_biogenesis_Main_Pathway	2.74268	7.04923	4.9877e-10	2.45858e-09
reactome_mTOR_signalling_Main_Pathway	-14.7953	-3.71033	5.01002e-10	2.46543e-09
biocarta_role_of_brca1_brca2_and_atr_in_cancer_susceptibility_Pathway__regulation_of_DNA_replication_	7.47829	13.5572	5.21532e-10	2.56216e-09
biocarta_mcalpain_and_friends_in_cell_motility_Pathway__cell_migration_	-10.2874	-19.0735	5.39666e-10	2.6468e-09
UTP_and_CTP_ide_novoi_biosynthesis	-0.0696538	7.29794	5.55934e-10	2.72203e-09
Akt_Signaling_Pathway_Translation	-5.82514	-0.381731	5.60075e-10	2.73773e-09
sucrose_degradation	-21.6509	-9.50274	5.7353e-10	2.79883e-09
NCI_Integrin_linked_kinase_signaling_Pathway__substrate_adhesion_dependent_cell_spreading_	-0.838535	-6.66741	6.17642e-10	3.00908e-09
NCI_Nongenotropic_Androgen_signaling_Main_Pathway	-11.2495	-16.393	6.33381e-10	3.08063e-09
Ras_Pathway_RhoA_Pathway	5.01428	-2.91483	6.54331e-10	3.17725e-09
reactome_Transport_of_vitamins_nucleosides_and_related_molecules_Main_Pathway	5.78086	14.9326	6.68013e-10	3.23832e-09
reactome_Activation_of_caspases_through_apoptosome_mediated_cleavage_Main_Pathway	3.6995	9.44867	6.9212e-10	3.34963e-09
biocarta_tsp_1_induced_apoptosis_in_microvascular_endothelial_cell_Main_Pathway	-0.365869	-12.749	7.12856e-10	3.4443e-09
NCI_ErbB1_downstream_signaling_Pathway__cell_migration_	-9.76022	-3.23686	7.17076e-10	3.45897e-09
NCI_Nongenotropic_Androgen_signaling_Pathway__actin_cytoskeleton_reorganization_	3.75858	-1.87889	7.26658e-10	3.49943e-09
KEGG_Oxidative_phosphorylation_Main_Pathway	-10.6212	-2.64658	7.37452e-10	3.54558e-09
reactome_CREB_phosphorylation_Main_Pathway	-5.37163	-9.28312	7.61753e-10	3.65641e-09
reactome_Serine_biosynthesis_Main_Pathway	0.809132	23.5775	7.85676e-10	3.76507e-09
NCI_amb2_Integrin_signaling_Pathway__dendritic_cell_antigen_processing_and_presentation_	18.2329	-0.0480473	8.29622e-10	3.9627e-09
NCI_Downstream_signaling_in_naive_CD8_T_cells_Main_Pathway	1.79118	-6.99759	8.29622e-10	3.9627e-09
Akt_Signaling_Pathway_Protein_Synthesis	-2.58954	1.08836	9.22116e-10	4.39732e-09
folate_polyglutamylation	-6.59135	2.58591	9.49545e-10	4.52076e-09
KEGG_Arginine_and_proline_metabolism_Main_Pathway	-14.0236	-5.64688	1.00534e-09	4.77863e-09
isoleucine_degradation	-6.36468	1.12228	1.00829e-09	4.78486e-09
reactome_Apoptotic_cleavage_of_cell_adhesion_proteins_Main_Pathway	-4.23728	11.1703	1.02614e-09	4.8617e-09
reactome_TRAF6_Mediated_Induction_of_proinflammatory_cytokines_Main_Pathway	-15.2948	-7.37843	1.06433e-09	5.03449e-09
reactome_Nonsense_Mediated_Decay_NMD_independent_of_the_Exon_Junction_Complex_EJC__Main_Pathway	-6.0731	3.49985	1.08315e-09	5.11524e-09
guanosine_nucleotides_degradation	11.6668	30.9701	1.09587e-09	5.16701e-09
biocarta_il_4_signaling_Main_Pathway	-1.4247	-10.8842	1.10874e-09	5.21929e-09
NCI_Calcineurin_regulated_NFAT_dependent_transcription_in_lymphocytes_Main_Pathway	-3.57558	-15.3099	1.1449e-09	5.38087e-09
guanosine_ribonucleotides_ide_novoi_biosynthesis	-9.41859	-0.424628	1.19259e-09	5.59602e-09
acyl_carrier_protein_metabolism	2.62141	15.0856	1.26594e-09	5.93067e-09
Akt_Signaling_Pathway_Glycogen_Synthesis_and_Apoptosis	-3.72406	0.615584	1.39536e-09	6.52654e-09
reactome_Pentose_phosphate_pathway_hexose_monophosphate_shunt__Main_Pathway	-7.37003	-0.624261	1.42399e-09	6.64982e-09
biocarta_activation_of_pkc_through_g_protein_coupled_receptors_Main_Pathway	-8.4591	-17.4471	1.4302e-09	6.66817e-09
estradiol_biosynthesis_I	-11.8358	1.49268	1.49809e-09	6.9736e-09
KEGG_Riboflavin_metabolism_Main_Pathway	-9.56065	0.365014	1.5533e-09	7.21914e-09
NCI_Thromboxane_A2_receptor_signaling_Pathway__JNK_cascade_	-5.86813	-14.7982	1.5578e-09	7.22859e-09
KEGG_Hedgehog_signaling_Main_Pathway	-0.0973508	4.37896	1.59658e-09	7.39683e-09
biocarta_il_4_signaling_Pathway__cell_survival_	1.82843	-8.49142	1.67215e-09	7.7347e-09
NCI_S1P3_Pathway__Sinus_Bradycardia_	-13.2071	-23.6808	1.68427e-09	7.77847e-09
reactome_Activation_of_the_AP_1_family_of_transcription_factors_Main_Pathway	-10.0375	-17.2811	1.69648e-09	7.8225e-09
reactome_Sperm_Oocyte_Membrane_Binding_Main_Pathway	-14.2624	-5.1594	1.87936e-09	8.65215e-09
NCI_IL2_mediated_signaling_events_Main_Pathway	-2.16985	-6.85741	2.03118e-09	9.33641e-09
fatty_acid_beta_oxidation	-11.0613	-3.74643	2.04289e-09	9.3743e-09
NCI_Alpha4_beta1_integrin_signaling_events_Pathway__cell_migration_	0.301458	-7.60988	2.04583e-09	9.3743e-09
reactome_ER_Quality_Control_Compartment_ERQC__Main_Pathway	5.32632	9.17092	2.10847e-09	9.64627e-09
NCI_S1P3_Main_Pathway	-9.41321	-16.132	2.13283e-09	9.74247e-09
biocarta_atm_signaling_Pathway__Pathway_protein_ubiquitination_of_ATM_	7.91488	14.2369	2.25231e-09	1.02722e-08
urate_biosynthesis_or_inosine_5__phosphate_degradation	-0.587825	9.96628	2.28482e-09	1.04043e-08
NCI_IL4_mediated_signaling_events_Main_Pathway	-2.49711	-12.5759	2.35795e-09	1.07206e-08
NCI_PDGFR_alpha_signaling_Pathway__Ras_protein_signal_transduction_	-6.64567	-14.7609	2.47195e-09	1.12215e-08
Akt_Signaling_Pathway_Cell_Cycle_Progression	-2.67774	1.95157	2.57656e-09	1.16783e-08
asparagine_degradation	-31.2273	-15.9783	2.67018e-09	1.20653e-08
NCI_Cellular_roles_of_Anthrax_toxin_Pathway__apoptosis_	-3.30751	-18.8686	2.67018e-09	1.20653e-08
NCI_Aurora_A_signaling_Pathway__centrosome_duplication_	1.0863	7.03573	2.68546e-09	1.20784e-08
NCI_EPO_signaling_Main_Pathway	-3.74079	-8.33652	2.68546e-09	1.20784e-08
NCI_Plasma_membrane_estrogen_receptor_signaling_Pathway__cell_adhesion_	-11.4055	-17.6771	2.68163e-09	1.20784e-08
reactome_Synthesis_of_PIPs_at_the_Golgi_membrane_Main_Pathway	-6.68064	-0.958537	2.73183e-09	1.22668e-08
urate_biosynthesisinosine_5_phosphate_degradation	-2.81174	6.43346	2.73573e-09	1.22668e-08
ATM_Pathway_S_phase_arrest	10.9095	19.5323	2.75923e-09	1.2352e-08
NCI_S1P1_Pathway__receptor_internalization_	-17.0006	-25.2465	2.76317e-09	1.2352e-08
biocarta_regulation_of_splicing_through_sam68_Main_Pathway	-9.43037	-2.34876	2.90032e-09	1.29453e-08
reactome_NICD_traffics_to_nucleus_Main_Pathway	-13.027	-18.5055	2.9545e-09	1.31671e-08
CMP_phosphorylation	0.264674	9.64297	2.96714e-09	1.32033e-08
NCI_Aurora_A_signaling_Pathway__negative_regulation_of_DNA_binding_	2.79838	7.282	3.4836e-09	1.5478e-08
NCI_IL5_mediated_signaling_events_Main_Pathway	-4.82842	-11.6764	3.51832e-09	1.56085e-08
KEGG_Fructose_and_mannose_metabolism_Main_Pathway	-6.83422	0.948472	3.78167e-09	1.67262e-08
lipoate_biosynthesis_and_incorporation	-8.40459	8.51963	3.78167e-09	1.67262e-08
NCI_Wnt_signaling_network_Main_Pathway	-1.17454	4.9074	3.8956e-09	1.72041e-08
serine_and_glycine_biosynthesis	0.239819	13.5021	3.9734e-09	1.75212e-08
reactome_FCERI_mediated_MAPK_activation_Main_Pathway	0.451678	-4.80363	4.06417e-09	1.78946e-08
biocarta_fc_epsilon_receptor_i_signaling_in_mast_cells_Pathway__degranulation_	14.7158	2.64204	4.15695e-09	1.82756e-08
Akt_Signaling_Pathway_Cell_Survival	-1.2984	2.6473	4.17458e-09	1.83256e-08
KEGG_Salmonella_infection_Main_Pathway	-2.10804	-6.17656	4.2638e-09	1.86892e-08
NCI_p38_signaling_mediated_by_MAPKAP_kinases_Pathway__chemotaxis_	-11.6522	-20.6123	4.34263e-09	1.90063e-08
reactome_Serotonin_and_melatonin_biosynthesis_Main_Pathway	-4.89725	5.6686	4.37023e-09	1.90985e-08
Akt_Signaling_Pathway_Proto_Oncogenic_and_RTK_signaling	-3.23362	1.59834	4.54275e-09	1.98213e-08
reactome_Eukaryotic_Translation_Termination_Main_Pathway	-6.274	3.49953	4.54914e-09	1.98213e-08
pentose_phosphate_pathway__non_oxidative_branch_	-3.95304	1.89856	4.56196e-09	1.98476e-08
reactome_Purine_catabolism_Main_Pathway	-3.06401	6.45242	4.62659e-09	2.00989e-08
methylglyoxal_degradation_III	-10.2512	6.97918	4.6921e-09	2.03533e-08
KEGG_Olfactory_transduction_Main_Pathway	0.0335912	1.46963	4.77191e-09	2.06689e-08
reactome_Viral_mRNA_Translation_Main_Pathway	-5.93651	3.67556	5.03345e-09	2.17695e-08
KEGG_Valine_leucine_and_isoleucine_degradation_Main_Pathway	-9.43212	-3.46586	5.09741e-09	2.20136e-08
CDK5_Signaling_in_Neurons	-9.09469	-12.8829	5.86344e-09	2.52845e-08
NCI_amb2_Integrin_signaling_Pathway__leukocyte_adhesion_	10.2433	-4.40964	5.99597e-09	2.58179e-08
pyridoxal_5__phosphate_salvage	-16.5192	-3.01061	6.51941e-09	2.80306e-08
epoxysqualene_biosynthesis	3.21094	15.796	6.79753e-09	2.91836e-08
ICOS_signaling_in_T_helper_cells	10.3888	-0.275201	7.05769e-09	3.02561e-08
TGF_Beta_Pathway_Transciption_Arrested_Growth_Apoptosis	-6.16841	-9.46366	7.6497e-09	3.27461e-08
phenylethylamine_degradation_I	-25.5735	-36.2538	7.9305e-09	3.38986e-08
biocarta_rb_tumor_suppressor_checkpoint_signaling_in_response_to_dna_damage_Main_Pathway	12.5829	21.5926	8.03002e-09	3.42739e-08
reactome_Olfactory_Signaling_Pathway_Main_Pathway	0.794418	2.07536	8.07464e-09	3.44142e-08
adenosine_deoxyribonucleotides_ide_novoi_biosynthesis	-5.52442	3.62354	8.17591e-09	3.47952e-08
reactome_Peptide_chain_elongation_Main_Pathway	-6.29755	3.38946	8.27842e-09	3.51803e-08
NCI_PAR1_mediated_thrombin_signaling_events_Pathway__positive_regulation_of_stress_fiber_assembly_	-5.34354	-12.4677	8.35901e-09	3.54713e-08
biocarta_double_stranded_rna_induced_gene_expression_Main_Pathway	-0.357341	3.07738	8.73725e-09	3.70227e-08
reactome_Activation_of_NOXA_and_translocation_to_mitochondria_Main_Pathway	11.4436	23.459	8.77355e-09	3.71228e-08
BRCA1_Pathway_Chromatin_Remodeling	-3.25478	1.03388	8.79784e-09	3.71718e-08
UDP_iNi_acetyl_D_galactosamine_biosynthesis_II	6.03414	14.5638	8.96965e-09	3.78431e-08
NCI_Arf6_trafficking_events_Pathway__substrate_adhesion_dependent_cell_spreading_	-1.05139	3.26748	9.22077e-09	3.88466e-08
NCI_BCR_signaling_Main_Pathway	-4.35238	-6.90289	9.43958e-09	3.97113e-08
NCI_Ceramide_signaling_Pathway__regulation_of_nitric_oxide_biosynthetic_process_	-8.29814	-16.232	9.57064e-09	4.02049e-08
NCI_Alpha_synuclein_signaling_Pathway__Pathway_negative_regulation_of_transcription_via_TOR1A_SNCA_STUB1_FKBP1A_	-4.68955	-12.591	9.96081e-09	4.1784e-08
reactome_Binding_and_entry_of_HIV_virion_Main_Pathway	39.223	23.6131	1.05389e-08	4.41458e-08
NCI_FGF_signaling_Main_Pathway	6.68372	12.0577	1.06848e-08	4.46929e-08
Akt_Signaling_Pathway_p73_mediated_apoptosis	-4.15589	0.704002	1.10429e-08	4.61251e-08
reactome_Xenobiotics_Main_Pathway	-5.14143	3.0394	1.1507e-08	4.79952e-08
KEGG_Circadian_rhythm_Main_Pathway	17.177	22.8121	1.24076e-08	5.16778e-08
KEGG_Ascorbate_and_aldarate_metabolism_Main_Pathway	7.7165	15.2882	1.25442e-08	5.21725e-08
glutaryl_CoA_degradation	-16.272	-5.57188	1.2613e-08	5.23843e-08
reactome_Tryptophan_catabolism_Main_Pathway	8.33747	18.0979	1.27692e-08	5.2958e-08
reactome_Nef_and_signal_transduction_Main_Pathway	8.64271	-2.84063	1.33765e-08	5.53982e-08
ILK_Signaling_Pathway_Loss_of_Occludin_Barrier_Dysfunction	1.68462	-6.46968	1.37468e-08	5.68511e-08
KEGG_Glycolysis_Gluconeogenesis_Main_Pathway	-10.0294	-4.47461	1.4031e-08	5.79446e-08
reactome_Regulation_of_gene_expression_by_Hypoxia_inducible_Factor_Main_Pathway	-21.0139	-28.9205	1.44976e-08	5.97874e-08
NCI_PLK3_signaling_events_Main_Pathway	12.5108	25.2153	1.45372e-08	5.98662e-08
HIF1Alpha_Pathway_Gene_Expression_via_JUN_CREB3	-1.83323	-4.64929	1.49589e-08	6.15165e-08
biocarta_il_7_signal_transduction_Main_Pathway	-6.46978	-13.6846	1.53926e-08	6.3211e-08
biocarta_il_4_signaling_Pathway__cell_proliferation_	3.44113	-7.18695	1.56884e-08	6.43356e-08
reactome_Activation_of_BAD_and_translocation_to_mitochondria_Main_Pathway	-11.2143	-15.7998	1.62967e-08	6.67369e-08
biocarta_basic_mechanism_of_action_of_ppara_pparb_d_and_pparg_and_effects_on_gene_expression_Main_Pathway	-13.5699	-20.3428	1.67225e-08	6.83849e-08
reactome_Asparagine_N_linked_glycosylation_Main_Pathway	2.90088	10.2485	1.68821e-08	6.89412e-08
biocarta_phosphorylation_of_mek1_by_cdk5_p35_down_regulates_the_map_kinase_Main_Pathway	-14.152	-19.5412	1.72291e-08	7.026e-08
reactome_Endogenous_sterols_Main_Pathway	-21.2246	-15.3557	1.83368e-08	7.46732e-08
reactome_Nuclear_signaling_by_ERBB4_Main_Pathway	-1.27506	-4.86549	1.91219e-08	7.77625e-08
fatty_acid__beta__oxidation	-11.5182	-5.08786	1.95399e-08	7.93519e-08
Chromatin_Pathway	-2.21216	1.51004	1.99936e-08	8.097e-08
reactome_Transcription_coupled_NER_TC_NER__Main_Pathway	-12.6115	-4.05915	1.99666e-08	8.097e-08
reactome_Biotin_transport_and_metabolism_Main_Pathway	-5.98822	1.43435	2.0596e-08	8.32945e-08
NCI_Signaling_events_mediated_by_VEGFR1_and_VEGFR2_Pathway__focal_adhesion_assembly_	-6.84119	-13.1108	2.11305e-08	8.52204e-08
Ras_Pathway_Gene_Expression_Cell_Proliferation_Cell_Survival_Differentiation_Development_Cell_Cycle_Control_Cell_Motility_Tumorigenesis_via_ELK4_ATF2_MEF2D_STAT2_CREB3_CCNA1_MYC_ELK1_JUN_CDK4	-2.41717	2.33367	2.11305e-08	8.52204e-08
retinoate_biosynthesis_II	19.4191	54.5883	2.14424e-08	8.63593e-08
reactome_Fatty_Acyl_CoA_Biosynthesis_Main_Pathway	-9.67148	0.501145	2.2511e-08	9.05386e-08
mitochondrial_L_carnitine_shuttle	-20.7389	-9.01887	2.28772e-08	9.18855e-08
KEGG_Cell_adhesion_molecules_CAMs__Main_Pathway	-0.0318574	-10.3879	2.30315e-08	9.23786e-08
NCI_Alpha_synuclein_signaling_Pathway__cell_death_	-5.32695	-12.5599	2.35006e-08	9.40002e-08
NCI_Plasma_membrane_estrogen_receptor_signaling_Main_Pathway	-9.71665	-14.8263	2.35322e-08	9.40002e-08
reactome_NOTCH2_intracellular_domain_regulates_transcription_Main_Pathway	-5.91934	-11.2451	2.35006e-08	9.40002e-08
UDP_N_acetyl_D_galactosamine_biosynthesis_II	4.53915	11.3463	2.47306e-08	9.86529e-08
folate_transformations	-2.92596	5.67171	2.56423e-08	1.02151e-07
reactome_DNA_Damage_Telomere_Stress_Induced_Senescence_Main_Pathway	-0.834468	0.806472	2.58493e-08	1.02835e-07
NCI_amb2_Integrin_signaling_Pathway__actin_filament_polymerization_	-0.29726	-15.2029	2.59534e-08	1.03109e-07
KEGG_Colorectal_cancer_Main_Pathway	-6.28774	-9.9501	2.6058e-08	1.03384e-07
NCI_Alpha4_beta1_integrin_signaling_events_Pathway__cell_adhesion_	8.73842	-4.61073	2.66223e-08	1.0548e-07
reactome_Synthesis_secretion_and_deacylation_of_Ghrelin_Main_Pathway	2.09873	7.77811	2.66936e-08	1.0562e-07
KEGG_Pertussis_Main_Pathway	-9.79234	-12.9079	2.74543e-08	1.08483e-07
NCI_p53_Main_Pathway	-1.9151	1.51175	2.88845e-08	1.13981e-07
reactome_Molybdenum_cofactor_biosynthesis_Main_Pathway	0.40629	9.56383	2.92728e-08	1.15358e-07
KEGG_T_cell_receptor_signaling_Main_Pathway	-5.24332	-9.32106	2.9351e-08	1.15511e-07
IL_2_Pathway	-2.6276	-6.4293	3.06719e-08	1.20547e-07
biocarta_il_4_signaling_Pathway__G1_phase_of_mitotic_cell_cycle_	1.75046	-7.53172	3.14583e-08	1.2347e-07
phosphatidylserine_biosynthesis_I	-0.0722437	12.5927	3.15423e-08	1.2347e-07
reactome_Branched_chain_amino_acid_catabolism_Main_Pathway	-5.32243	1.29879	3.15003e-08	1.2347e-07
NCI_PLK2_and_PLK4_events_Main_Pathway	13.4216	29.4693	3.23073e-08	1.26296e-07
ERK_Signaling_Pathway_EGFR_signaling	-10.301	-4.6196	3.29148e-08	1.28328e-07
reactome_Downregulation_of_ERBB4_signaling_Main_Pathway	-11.6838	-5.33036	3.29148e-08	1.28328e-07
NCI_Integrins_in_angiogenesis_Main_Pathway	-1.94703	-8.74227	3.33111e-08	1.29701e-07
biocarta_nerve_growth_factor_pathway_ngf__Main_Pathway	-13.8155	-18.4181	3.40272e-08	1.32313e-07
dermatan_sulfate_biosynthesis	-8.87333	-14.5021	3.44366e-08	1.33727e-07
NCI_ErbB2_ErbB3_signaling_events_Main_Pathway	-3.40749	-4.91329	3.44823e-08	1.33728e-07
reactome_GPVI_mediated_activation_cascade_Main_Pathway	3.94562	-3.84866	3.67503e-08	1.42335e-07
NCI_Nectin_adhesion_Pathway__positive_regulation_of_JNK_cascade_	2.51617	-0.367523	3.69947e-08	1.43092e-07
NCI_mTOR_signaling_Pathway__regulation_of_actin_cytoskeleton_organization_	-12.22	-4.53872	3.76376e-08	1.45386e-07
S_adenosyl_L_methionine_biosynthesis	0.878179	10.0826	3.76875e-08	1.45387e-07
NCI_p53_Pathway__apoptosis_	-1.36842	1.9465	3.85967e-08	1.48699e-07
reactome_Signaling_by_Hippo_Main_Pathway	-2.63909	-5.29131	3.92146e-08	1.50881e-07
HGF_Pathway	-4.45727	-8.62755	3.94748e-08	1.51683e-07
NCI_Alpha_synuclein_signaling_Pathway__neuron_apoptosis_	-5.9833	-13.1317	3.99476e-08	1.53298e-07
NCI_SHP2_signaling_Main_Pathway	-9.72788	-15.2994	4.09096e-08	1.56784e-07
NCI_IGF1_Main_Pathway	-4.64403	-7.01387	4.09637e-08	1.56786e-07
reactome_Hydrolysis_of_LPC_Main_Pathway	-12.2957	-1.66114	4.2958e-08	1.64205e-07
ATM_Pathway_Apoptosis_and_Senescence	5.47653	11.1314	4.32995e-08	1.65294e-07
biocarta_granzyme_a_mediated_apoptosis_Main_Pathway	1.46128	9.71454	4.48096e-08	1.70837e-07
acetyl_CoA_biosynthesis_from_citrate	2.33633	9.79614	4.78585e-08	1.82223e-07
KEGG_Synthesis_and_degradation_of_ketone_bodies_Main_Pathway	-13.7778	-4.98792	4.89402e-08	1.861e-07
reactome_Activation_of_gene_expression_by_SREBF_SREBP__Main_Pathway	-9.11721	-3.45497	5.13771e-08	1.95113e-07
NCI_S1P4_Pathway__cell_migration_	-11.3766	-20.3228	5.42859e-08	2.05893e-07
KEGG_Phototransduction_Main_Pathway	4.87725	9.03197	5.61659e-08	2.12747e-07
biocarta_gamma_aminobutyric_acid_receptor_life_cycle_Main_Pathway	-19.5687	-9.17158	5.78058e-08	2.18676e-07
KEGG_PPAR_signaling_Main_Pathway	-28.6966	-41.7023	5.90275e-08	2.2301e-07
reactome_Generation_of_second_messenger_molecules_Main_Pathway	13.0582	0.236457	6.10664e-08	2.30415e-07
NCI_GMCSF_mediated_signaling_events_Main_Pathway	-23.3607	-34.2134	6.17879e-08	2.32838e-07
reactome_Synthesis_of_glycosylphosphatidylinositol_GPI__Main_Pathway	4.40045	10.5643	6.58634e-08	2.47877e-07
reactome_Insulin_like_Growth_Factor_2_mRNA_Binding_Proteins_IGF2BPs_IMPs_VICKZs_bind_RNA_Main_Pathway	36.7214	58.9423	6.61212e-08	2.48527e-07
KEGG_Prostate_cancer_Main_Pathway	-5.44618	-8.19511	6.92021e-08	2.59774e-07
reactome_Oxygen_dependent_asparagine_hydroxylation_of_Hypoxia_inducible_Factor_Alpha_Main_Pathway	-8.90218	-15.2955	7.13946e-08	2.67661e-07
NCI_Atypical_NF_kappaB_Main_Pathway	-2.01097	-7.72913	7.3083e-08	2.73641e-07
reactome_STING_mediated_induction_of_host_immune_responses_Main_Pathway	-1.88707	1.34869	7.34634e-08	2.74714e-07
HGF_Pathway_Gene_Expression_via_JUN_STAT3_FOS_ELK1_ETS2	-9.83088	-14.323	7.43263e-08	2.77586e-07
biocarta_transcription_regulation_by_methyltransferase_of_carm1_Main_Pathway	-8.58492	-12.5799	7.95079e-08	2.96559e-07
reactome_Vpr_mediated_induction_of_apoptosis_by_mitochondrial_outer_membrane_permeabilization_Main_Pathway	-19.544	-8.89729	8.00241e-08	2.98105e-07
reactome_betaKlotho_mediated_ligand_binding_Main_Pathway	-11.1451	0.966014	8.31368e-08	3.09307e-07
NCI_IL2_signaling_events_mediated_by_PI3K_Pathway__cell_survival_	6.43211	-0.113677	8.4164e-08	3.12731e-07
reactome_binding_of_TCF_LEF_CTNNB1_to_target_gene_promoters_Main_Pathway	-2.30744	-11.501	8.42728e-08	3.12739e-07
glycolysis	-12.0202	-4.62865	8.97757e-08	3.32738e-07
NCI_Signaling_events_regulated_by_Ret_tyrosine_kinase_Pathway__lamellipodium_assembly_	-14.587	-20.6159	9.00076e-08	3.33176e-07
NCI_Atypical_NF_kappaB_Pathway__positive_regulation_of_anti_apoptosis_	-1.77168	-8.62689	9.6367e-08	3.56266e-07
Ras_Signaling	-10.6926	-15.3398	9.83708e-08	3.63215e-07
NCI_PAR1_mediated_thrombin_signaling_events_Pathway__focal_adhesion_assembly_	-11.7977	-17.7573	1.00029e-07	3.68871e-07
Regulation_of_Cell_Migration_by_Platelet_derived_Growth_Factors	-7.03315	-10.9404	1.00803e-07	3.71259e-07
reactome_Cohesin_Loading_onto_Chromatin_Main_Pathway	-1.05168	3.11438	1.05436e-07	3.87835e-07
NCI_Angiopoietin_receptor_Tie2_mediated_signaling_Pathway__vasculogenesis_	-15.7107	-19.848	1.06387e-07	3.90842e-07
KEGG_Alanine_aspartate_and_glutamate_metabolism_Main_Pathway	-9.11823	-1.30536	1.08314e-07	3.97423e-07
NCI_Caspase_Cascade_in_Apoptosis_Pathway__DNA_fragmentation_during_apoptosis_	2.58943	9.29298	1.0915e-07	3.9999e-07
biocarta_lck_and_fyn_tyrosine_kinases_in_initiation_of_tcr_activation_Main_Pathway	17.4679	1.10221	1.09711e-07	4.01543e-07
KEGG_N_Glycan_biosynthesis_Main_Pathway	-1.0462	4.75753	1.13136e-07	4.1356e-07
KEGG_Bacterial_invasion_of_epithelial_cells_Main_Pathway	-2.85429	-6.66647	1.13426e-07	4.14103e-07
phosphatidylethanolamine_biosynthesis_II	1.73809	8.71084	1.15624e-07	4.21602e-07
Estrogen_Pathway_Anti_Apoptosis	-10.206	-13.9119	1.19075e-07	4.33645e-07
NCI_IL2_signaling_events_mediated_by_PI3K_Pathway__cell_proliferation_	7.09553	0.565056	1.25315e-07	4.55802e-07
Extracellular_Matrix_Remodeling_during_Adhesion	-6.74328	-13.0019	1.307e-07	4.748e-07
thiosulfate_disproportionation_III__rhodanese_	-30.5421	-7.07823	1.33901e-07	4.85826e-07
NCI_amb2_Integrin_signaling_Main_Pathway	-2.56025	-12.0448	1.44884e-07	5.25024e-07
NCI_Plasma_membrane_estrogen_receptor_signaling_Pathway__apoptosis_	-7.9709	-11.8076	1.56735e-07	5.6727e-07
KEGG_Sulfur_metabolism_Main_Pathway	-10.9117	-2.53579	1.57531e-07	5.69447e-07
Akt_Signaling_Pathway_Apoptosis	-3.30879	0.790133	1.61775e-07	5.84065e-07
reactome_Non_integrin_membrane_ECM_interactions_Main_Pathway	-20.0309	-28.1964	1.66339e-07	5.99804e-07
reactome_AUF1_hnRNP_D0_destabilizes_mRNA_Main_Pathway	-15.7883	-8.84455	1.77403e-07	6.38914e-07
NCI_Validated_nuclear_estrogen_receptor_alpha_network_Main_Pathway	-7.09582	-3.10401	1.81705e-07	6.53601e-07
NCI_PAR1_mediated_thrombin_signaling_events_Pathway__cAMP_biosynthetic_process_	-8.96221	-16.4138	1.86107e-07	6.68614e-07
reactome_Activation_of_NIMA_Kinases_NEK9_NEK6_NEK7_Main_Pathway	8.08837	13.5038	1.86576e-07	6.69479e-07
KEGG_Leukocyte_transendothelial_migration_Main_Pathway	-0.0551712	-6.02358	1.92056e-07	6.88299e-07
HIF1Alpha_Pathway	-0.346195	-3.07494	2.03743e-07	7.29289e-07
Chemotaxis_of_Immune_Cells_During_Allergic_Asthma_and_Eczema_Driven_by_CCR4	-5.64954	-12.0857	2.09972e-07	7.5067e-07
reactome_CREB_phosphorylation_through_the_activation_of_CaMKK_Main_Pathway	-10.0359	-15.6446	2.13691e-07	7.63032e-07
NCI_LPA_receptor_mediated_events_Main_Pathway	-4.25493	-7.9432	2.23268e-07	7.96258e-07
NCI_CXCR4_mediated_signaling_events_Pathway__cell_proliferation_	-0.191633	-6.09367	2.24669e-07	8.00282e-07
NCI_IL23_mediated_signaling_events_Pathway__positive_regulation_of_dendritic_cell_antigen_processing_and_presentation_	12.1786	24.0205	2.2738e-07	8.08955e-07
Akt_Signaling_Pathway_Regulation_of_Na__Transport	-2.51753	-12.0488	2.32676e-07	8.26792e-07
biocarta_cdc25_and_chk1_regulatory_pathway_in_response_to_dna_damage_Main_Pathway	13.6768	23.6379	2.37079e-07	8.41413e-07
NCI_IL8_and_CXCR1_mediated_signaling_events_Pathway__basophil_degranulation_	-7.46978	-16.1075	2.37969e-07	8.4355e-07
NCI_IL5_mediated_signaling_events_Pathway__regulation_of_isotype_switching_to_IgG_isotypes_	-4.60382	-13.0548	2.41863e-07	8.56318e-07
KEGG_Fatty_acid_degradation_Main_Pathway	-13.3589	-7.60813	2.45206e-07	8.6606e-07
NCI_ALK1_signaling_events_Pathway__endothelial_cell_migration_	-3.97078	-9.13811	2.45206e-07	8.6606e-07
KEGG_Cocaine_addiction_Main_Pathway	2.04224	-3.24903	2.52656e-07	8.91298e-07
reactome_Pre_NOTCH_Processing_in_the_Endoplasmic_Reticulum_Main_Pathway	-5.37884	-11.7205	2.58387e-07	9.10417e-07
EGF_Pathway_Actin_Cytoskeletal_Rearrangement	-3.2969	-9.77858	2.62277e-07	9.21904e-07
reactome_Acyl_chain_remodelling_of_PS_Main_Pathway	-13.1336	-4.67516	2.62277e-07	9.21904e-07
NCI_IL2_mediated_signaling_events_Pathway__natural_killer_cell_mediated_cytotoxicity_	0.0437653	-5.26003	2.68218e-07	9.41656e-07
p38_Signaling_Pathway_Translation	-9.72236	-14.8694	2.68886e-07	9.42871e-07
Akt_Signaling_Pathway_Increased_GLUT4_translocation	-5.15268	-0.888165	2.76342e-07	9.67857e-07
biocarta_regulation_of_eif_4e_and_p70s6_kinase_Main_Pathway	-8.0487	-11.1051	2.79449e-07	9.7757e-07
NCI_VEGFR3_signaling_in_lymphatic_endothelium_Pathway__cell_migration_	5.62083	-6.47935	2.79796e-07	9.77617e-07
ATM_Pathway_Apoptosis	1.22758	10.5617	2.92219e-07	1.01981e-06
coenzyme_A_biosynthesis	0.839226	7.99739	2.95132e-07	1.02875e-06
Akt_Signaling_Pathway_NF_kB_pathway	-5.39251	-0.814079	2.99555e-07	1.04292e-06
reactome_Dermatan_sulfate_biosynthesis_Main_Pathway	-9.06145	-17.5014	3.04796e-07	1.05991e-06
KEGG_Sulfur_relay_system_Main_Pathway	-11.9493	-1.43513	3.08593e-07	1.07184e-06
NCI_PAR1_mediated_thrombin_signaling_events_Pathway__regulation_of_vascular_permeability_	-7.88843	-13.7363	3.10125e-07	1.07588e-06
NCI_Circadian_rhythm_Main_Pathway	-3.08903	4.7942	3.13211e-07	1.0853e-06
NCI_Proteoglycan_syndecan_mediated_signaling_events_Main_Pathway	8.96375	-2.84894	3.31127e-07	1.14603e-06
trans__trans_farnesyl_diphosphate_biosynthesis	-4.68776	3.18297	3.41083e-07	1.17909e-06
NCI_ErbB2_ErbB3_signaling_events_Pathway__heart_morphogenesis_	-5.09622	-8.64851	3.4277e-07	1.18353e-06
ethanol_degradation_II	-26.0034	-34.9552	3.43193e-07	1.18359e-06
reactome_VEGFA_VEGFR2_Pathway_Main_Pathway	-6.24639	-9.8046	3.55683e-07	1.22522e-06
NCI_Signaling_events_mediated_by_PRL_Pathway__cell_motility_	-2.64787	-7.11188	3.58321e-07	1.23286e-06
reactome_Sulfide_oxidation_to_sulfate_Main_Pathway	-16.6003	-2.93404	3.59205e-07	1.23445e-06
Akt_Signaling_Pathway_Neuroprotection	-3.62047	0.230718	3.61869e-07	1.24215e-06
Akt_Signaling_Pathway_ERK_mediated_apoptosis	-4.05316	0.272665	3.65e-07	1.25143e-06
RANK_Signaling_in_Osteoclasts_Pathway_Expression_of_Osteoclastic_Genes_via_JUN_NFAT5_NFKB2_MITF_FOS	-8.69857	-11.0462	3.67253e-07	1.25768e-06
NCI_IL8_and_CXCR2_mediated_signaling_events_Pathway__cAMP_biosynthetic_process_	-4.12469	-12.5276	3.69065e-07	1.26241e-06
oxidized_GTP_and_dGTP_detoxification	-4.27267	16.149	3.69745e-07	1.26326e-06
biocarta_cell_cycle_g1_s_check_point_Main_Pathway	16.2481	21.9772	3.74553e-07	1.27819e-06
NCI_Wnt_signaling_network_Pathway__Wnt_receptor_signaling_pathway_through_beta_catenin_	-6.72982	-0.974237	3.80119e-07	1.29568e-06
biocarta_trka_receptor_signaling_Pathway__cell_growth_and_or_maintenance_	-7.41288	-10.5641	3.81523e-07	1.29895e-06
androgen_biosynthesis	-7.09339	1.20267	3.89574e-07	1.32482e-06
Base_Excision_Repair_Pathway	0.864091	6.95043	4.08669e-07	1.38815e-06
NCI_Presenilin_action_in_Notch_and_Wnt_signaling_Pathway__Pathway_degradation_of_CTNNB1_	-4.41703	-2.55595	4.13708e-07	1.40364e-06
Akt_Signaling_Pathway_Enhancement_of_Breast_Epithelial	-5.04087	-0.814707	4.18295e-07	1.41756e-06
Akt_Signaling_Pathway_Induction_of_Chromatin_Condensation	-3.35957	0.701607	4.21897e-07	1.42811e-06
Growth_Hormone_Signaling_Pathway_Protein_Synthesis	-24.4923	-35.1625	4.22931e-07	1.42996e-06
Chemokine_Ligand_2_Signaling	-6.19001	-12.0578	4.26571e-07	1.4406e-06
NCI_IL2_mediated_signaling_events_Pathway__T_cell_proliferation_	7.25185	-0.407505	4.38209e-07	1.4782e-06
biocarta_il_7_signal_transduction_Pathway__cell_proliferation_	-2.55863	-11.1213	4.39282e-07	1.48011e-06
Development_of_Immune_Synapse	5.42527	-1.71021	4.62975e-07	1.55636e-06
ILK_Signaling_Pathway_Cell_Adhesion	-4.80034	-13.1735	4.62975e-07	1.55636e-06
NCI_FGF_signaling_Pathway__negative_regulation_of_apoptosis_	9.45607	16.013	4.72678e-07	1.58716e-06
reactome_Glucocorticoid_biosynthesis_Main_Pathway	-37.9016	-28.0131	4.78473e-07	1.60478e-06
TNF_Signaling_Pathway_Gene_Expression_and_Cell_Survival_via_FOS_NFKB2_JUN_ELK1_ATF6	-6.2987	-8.2687	4.80816e-07	1.61079e-06
RALA_Signaling	-18.5739	-29.6561	4.82577e-07	1.61484e-06
KEGG_Propanoate_metabolism_Main_Pathway	-8.67258	-3.23812	4.88493e-07	1.63277e-06
PRL_Pathway	-5.5947	-8.74112	4.89685e-07	1.63489e-06
NCI_Arf6_downstream_Pathway__liver_development_	12.6206	4.26822	4.90879e-07	1.63515e-06
NCI_LPA_receptor_mediated_events_Pathway__contractile_ring_contraction_involved_in_cytokinesis_	-3.89097	-7.54923	4.95685e-07	1.64928e-06
ATM_Pathway_NF_kB_Pathway	9.08176	14.7409	5.10375e-07	1.69623e-06
fatty_acid_beta_oxidation_unsaturated_odd_number	-12.9534	-1.30514	5.12241e-07	1.7005e-06
reactome_Galactose_catabolism_Main_Pathway	-25.1123	-11.4374	5.12864e-07	1.70064e-06
biocarta_lissencephaly_gene_lis1_in_neuronal_migration_and_development_Main_Pathway	-7.35025	-0.205712	5.43e-07	1.79853e-06
NCI_Plasma_membrane_estrogen_receptor_signaling_Pathway__MAPKKK_cascade_	6.72645	-3.52757	5.56335e-07	1.84062e-06
JAK_STAT_Pathway	-3.85213	-6.9308	5.68606e-07	1.8791e-06
NCI_PAR1_mediated_thrombin_signaling_events_Main_Pathway	-12.0918	-17.0717	6.09211e-07	2.01101e-06
reactome_Pyruvate_metabolism_Main_Pathway	-8.36125	-0.53553	6.16617e-07	2.03317e-06
Chemotaxis_Driven_by_CCR4	-5.70845	-11.7063	6.19604e-07	2.04072e-06
KEGG_Pancreatic_cancer_Main_Pathway	-4.67247	-6.08677	6.22604e-07	2.0483e-06
NCI_ATM_Pathway__double_strand_break_repair_via_nonhomologous_end_joining_	2.67848	6.68859	6.2411e-07	2.05095e-06
cAMP_Pathway_Cell_Proliferation	-2.20162	-6.26486	6.27131e-07	2.05857e-06
KEGG_Glycosylphosphatidylinositol_GPI_anchor_biosynthesis_Main_Pathway	1.12399	6.83216	6.69329e-07	2.19462e-06
NCI_Thromboxane_A2_receptor_signaling_Pathway__MAPKKK_cascade_	-11.5365	-18.4194	6.75808e-07	2.21091e-06
pentose_phosphate_pathway	-7.69096	-1.69328	6.75808e-07	2.21091e-06
biocarta_role_of_mef2d_in_t_cell_apoptosis_Main_Pathway	-8.39897	-0.647508	6.8317e-07	2.2325e-06
biocarta_calcium_signaling_by_hbx_of_hepatitis_b_virus_Main_Pathway	-12.8922	-17.4138	6.83993e-07	2.2327e-06
biocarta_apoptotic_signaling_in_response_to_dna_damage_Pathway__apoptosis_	-1.02277	5.11076	6.84816e-07	2.2329e-06
reactome_DAP12_signaling_Main_Pathway	10.6495	3.54187	6.86467e-07	2.23579e-06
KEGG_Pentose_phosphate_Main_Pathway	-12.5061	-6.87012	7.00649e-07	2.27945e-06
NCI_RAC1_signaling_Pathway__actin_filament_depolymerization_	-6.9075	-0.680324	8.08135e-07	2.62622e-06
reactome_Beta_oxidation_of_decanoyl_CoA_to_octanoyl_CoA_CoA_Main_Pathway	-11.6504	-2.91409	8.10071e-07	2.62959e-06
biocarta_rho_selective_guanine_exchange_factor_akap13_mediates_stress_fiber_formation_Main_Pathway	-8.53768	-13.0295	8.20797e-07	2.66146e-06
KEGG_Linoleic_acid_metabolism_Main_Pathway	-7.50673	-0.481871	8.65085e-07	2.80196e-06
reactome_Cross_presentation_of_particulate_exogenous_antigens_phagosomes__Main_Pathway	15.1246	1.29017	8.69224e-07	2.81225e-06
reactome_Budding_and_maturation_of_HIV_virion_Main_Pathway	-11.6649	-5.93732	8.81753e-07	2.84964e-06
KEGG_Renal_cell_carcinoma_Main_Pathway	-0.240809	-3.16908	8.90203e-07	2.87378e-06
Akt_Signaling_Pathway_Synaptic_Transmission	-10.1299	-2.41255	8.99802e-07	2.90157e-06
NCI_IL3_mediated_signaling_events_Main_Pathway	-5.66353	-9.95643	9.51572e-07	3.06513e-06
NCI_IL2_signaling_events_mediated_by_PI3K_Pathway__T_cell_proliferation_	4.56918	-2.02636	9.81431e-07	3.15783e-06
KEGG_Influenza_A_Main_Pathway	1.56246	3.25947	9.90798e-07	3.18448e-06
RANK_Signaling_in_Osteoclasts_Pathway	-7.75462	-9.67197	1.02305e-06	3.28454e-06
X_2Fe_2S__iron_sulfur_cluster_biosynthesis	-6.14123	7.62635	1.02913e-06	3.30045e-06
biocarta_pten_dependent_cell_cycle_arrest_and_apoptosis_Pathway__cell_survival_	-18.1299	-22.7709	1.03648e-06	3.32037e-06
NCI_Plexin_D1_Signaling_Main_Pathway	-5.15263	-12.116	1.04017e-06	3.32855e-06
NCI_Nephrin_Neph1_signaling_in_the_kidney_podocyte_Main_Pathway	-3.86715	-5.89771	1.05757e-06	3.38052e-06
NCI_RAC1_signaling_Pathway__neuron_projection_development_	13.2665	24.4839	1.06385e-06	3.39689e-06
NCI_Angiopoietin_receptor_Tie2_mediated_signaling_Main_Pathway	-10.1343	-13.9338	1.06511e-06	3.39721e-06
histamine_biosynthesis	4.09076	-24.2999	1.06727e-06	3.4004e-06
anandamide_degradation	-19.208	-4.20806	1.08419e-06	3.45054e-06
purine_ribonucleosides_degradation_to_ribose_1_phosphate	-1.65461	10.8831	1.10883e-06	3.52513e-06
NCI_PDGFR_alpha_signaling_Pathway__JAK_STAT_cascade_	-15.8671	-27.3143	1.11014e-06	3.52547e-06
sphingomyelin_metabolismceramide_salvage	-0.268047	-5.04599	1.11145e-06	3.52581e-06
KEGG_Retinol_metabolism_Main_Pathway	-6.43756	-1.0728	1.11804e-06	3.54287e-06
NCI_FAS_CD95_signaling_Pathway__cell_cycle_	12.206	18.3927	1.12999e-06	3.57688e-06
reactome_Vitamin_D_calciferol_metabolism_Main_Pathway	-0.347406	12.1019	1.15836e-06	3.66272e-06
NCI_Arf6_trafficking_events_Pathway__regulation_of_calcium_dependent_cell_cell_adhesion_	7.39719	11.5941	1.23014e-06	3.8855e-06
biocarta_downregulated_of_mta_3_in_er_negative_breast_tumors_Main_Pathway	8.79227	-12.1488	1.23377e-06	3.89275e-06
NCI_Ras_signaling_in_the_CD4_TCR_Main_Pathway	-5.44348	-9.33411	1.24618e-06	3.92767e-06
KEGG_Butanoate_metabolism_Main_Pathway	-11.8228	-5.94741	1.25944e-06	3.96522e-06
stearate_biosynthesis	-7.62541	0.215177	1.2639e-06	3.97496e-06
KEGG_Parkinson_s_disease_Main_Pathway	-15.3	-22.341	1.26539e-06	3.97537e-06
reactome_Endosomal_Sorting_Complex_Required_For_Transport_ESCRT__Main_Pathway	-12.2185	-6.85725	1.27585e-06	4.00394e-06
KEGG_Oocyte_meiosis_Main_Pathway	6.52399	8.29584	1.30313e-06	4.08518e-06
reactome_Synthesis_of_PIPs_at_the_late_endosome_membrane_Main_Pathway	-5.57713	0.833203	1.31389e-06	4.11451e-06
IL_2_Pathway_Gene_Expression_via_FYN_LYN_RPS6KB1_PTK2B	2.56715	-4.22038	1.3341e-06	4.17334e-06
NCI_IL2_mediated_signaling_events_Pathway__positive_regulation_of_cell_cell_adhesion_	11.7771	3.71308	1.35461e-06	4.23297e-06
arsenate_detoxification_I_glutaredoxin	-11.3848	-6.58961	1.44479e-06	4.50995e-06
NCI_S1P5_Pathway__telencephalon_oligodendrocyte_cell_migration_	-15.5134	-23.0937	1.5264e-06	4.75962e-06
reactome_Activation_of_IRF3_IRF7_mediated_by_TBK1_IKK_epsilon_Main_Pathway	-8.58194	-3.26952	1.53713e-06	4.78799e-06
NCI_TRAIL_signaling_Main_Pathway	1.15347	-2.07596	1.59746e-06	4.97064e-06
fatty_acid_alpha_oxidation	-8.63049	-0.268656	1.60493e-06	4.98857e-06
NCI_Angiopoietin_receptor_Tie2_mediated_signaling_Pathway__negative_regulation_of_caspase_activity_	-13.8091	-19.6905	1.61431e-06	5.0124e-06
NCI_Alpha_synuclein_signaling_Pathway__Pathway_negative_regulation_of_transcription_via_SNCA_	-13.4827	-23.0027	1.61996e-06	5.02463e-06
reactome_Synthesis_of_bile_acids_and_bile_salts_via_7alpha_hydroxycholesterol_Main_Pathway	-6.17576	-0.707326	1.63323e-06	5.06041e-06
reactome_Elastic_fibre_formation_Main_Pathway	-0.834236	-11.4663	1.65043e-06	5.10832e-06
JAK_STAT_Pathway_Nml_SOCS_BCL_XL_p21_Myc_Nos2_Gene_Expression_via_STAT2	-3.72143	-7.20652	1.66007e-06	5.13272e-06
reactome_Recruitment_of_repair_and_signaling_proteins_to_double_strand_breaks_Main_Pathway	6.70817	11.1003	1.66394e-06	5.13925e-06
NCI_Cellular_roles_of_Anthrax_toxin_Pathway__monocyte_activation_	9.08537	-3.82622	1.67755e-06	5.17583e-06
NCI_IL8_and_CXCR2_mediated_signaling_events_Pathway__Pathway_degradation_of_CXCL8_	-4.82391	-12.01	1.69718e-06	5.23088e-06
reactome_Signaling_by_BMP_Main_Pathway	-12.8659	-16.747	1.71703e-06	5.2865e-06
reactome_Platelet_Adhesion_to_exposed_collagen_Main_Pathway	-2.44514	-12.9084	1.76354e-06	5.42398e-06
biocarta_human_cytomegalovirus_and_map_kinase_pathways_Main_Pathway	-6.28329	-7.70583	1.82602e-06	5.61026e-06
glutamate_biosynthesis_or_degradation	-16.0636	-5.6007	1.83026e-06	5.61739e-06
NCI_Syndecan_4_mediated_signaling_events_Main_Pathway	-3.2057	-9.13269	1.84517e-06	5.65724e-06
HGF_Pathway_Cell_Adhesion_and_Cell_Migration	2.54142	-5.39238	1.8559e-06	5.68417e-06
choline_degradation	-17.9555	-5.07848	1.87101e-06	5.71851e-06
Ras_Pathway_CDC42_Pathway	3.15778	-2.55136	1.87101e-06	5.71851e-06
NCI_Signaling_events_mediated_by_PRL_Main_Pathway	1.41145	4.40335	1.88625e-06	5.75906e-06
X2_oxoglutarate_decarboxylation_to_succinyl_CoA	-9.70019	-3.4249	1.9016e-06	5.79989e-06
ketogenesis	-15.1424	-4.01797	1.92597e-06	5.8681e-06
ILK_Signaling_Pathway	-7.33986	-10.7899	1.9282e-06	5.86879e-06
hypusine_biosynthesis	-30.7169	-17.0811	1.98019e-06	6.02076e-06
reactome_Neurotransmitter_Clearance_In_The_Synaptic_Cleft_Main_Pathway	-30.7568	-19.4159	1.98936e-06	6.04238e-06
reactome_CaMK_IV_mediated_phosphorylation_of_CREB_Main_Pathway	-2.77422	-10.2059	2.01016e-06	6.09923e-06
KEGG_Focal_adhesion_Main_Pathway	-8.98392	-12.8204	2.02883e-06	6.14949e-06
reactome_TRAF6_mediated_induction_of_TAK1_complex_Main_Pathway	-10.6352	-6.29829	2.05713e-06	6.22884e-06
reactome_Glucuronidation_Main_Pathway	8.90202	15.3871	2.06705e-06	6.25241e-06
NCI_Signaling_events_mediated_by_focal_adhesion_kinase_Main_Pathway	-12.5585	-15.3066	2.09789e-06	6.33912e-06
lipoate_salvage	-10.2146	9.21078	2.13693e-06	6.45045e-06
KEGG_Sphingolipid_signaling_Main_Pathway	-1.33837	-4.33163	2.14435e-06	6.46617e-06
reactome_Assembly_of_the_RAD50_MRE11_NBS1_complex_at_DNA_double_strand_breaks_Main_Pathway	5.28128	9.65815	2.15178e-06	6.48189e-06
Ras_Pathway_Increased_T_cell_Adhesion	2.87136	-5.30806	2.17671e-06	6.55026e-06
reactome_Phosphorylation_of_CD3_and_TCR_zeta_chains_Main_Pathway	20.8143	6.26402	2.18928e-06	6.58132e-06
Ras_Pathway_Golgi_Trafficking_and_Vesicle_Formation	-6.06587	-9.4288	2.25059e-06	6.7587e-06
NCI_IL12_signaling_mediated_by_STAT4_Main_Pathway	-15.7667	-23.6613	2.28711e-06	6.86134e-06
NCI_TCR_signaling_in_naive_CD4_T_cells_Main_Pathway	1.26045	-3.58555	2.32688e-06	6.96636e-06
reactome_Synthesis_secretion_and_inactivation_of_Glucose_dependent_Insulinotropic_Polypeptide_GIP__Main_Pathway	4.11067	9.55927	2.32688e-06	6.96636e-06
reactome_Acyl_chain_remodelling_of_PI_Main_Pathway	-13.4484	-4.88798	2.35646e-06	7.04772e-06
PTEN_Pathway_Proliferation_CyclinA2_Geminin_AuroraA_PLK1	-9.60734	-3.0417	2.41117e-06	7.20399e-06
reactome_CD28_dependent_Vav1_Main_Pathway	15.5746	6.8692	2.42226e-06	7.22974e-06
NCI_Neurotrophic_factor_mediated_Trk_receptor_signaling_Pathway__axon_guidance_	-10.4435	-17.283	2.43061e-06	7.24727e-06
IL_2_Pathway_Actin_Reorganization	-4.44658	-14.5178	2.48128e-06	7.39082e-06
reactome_A_third_proteolytic_cleavage_releases_NICD_Main_Pathway	-5.45787	-10.5335	2.49267e-06	7.41722e-06
thio_molybdenum_cofactor_biosynthesis	16.9391	36.8877	2.5343e-06	7.53344e-06
NCI_Direct_p53_effectors_Main_Pathway	2.79428	-2.68501	2.59753e-06	7.71357e-06
ethanol_degradation_IV	-13.3358	-18.9222	2.64548e-06	7.848e-06
NCI_Thromboxane_A2_receptor_signaling_Main_Pathway	-5.28668	-10.5316	2.66673e-06	7.90302e-06
NCI_Coregulation_of_Androgen_receptor_activity_Main_Pathway	-1.85815	-5.01259	2.79449e-06	8.27327e-06
reactome_RMTs_methylate_histone_arginines_Main_Pathway	-3.71748	-0.952243	2.84268e-06	8.40745e-06
NCI_CXCR4_mediated_signaling_events_Pathway__chemotaxis_	2.12108	-1.83332	2.86218e-06	8.44805e-06
reactome_GRB2_SOS_provides_linkage_to_MAPK_signaling_for_Integrins_Main_Pathway	1.77668	-7.99529	2.86218e-06	8.44805e-06
Ras_Pathway_Cell_Cell_Junctions	-10.2228	-14.4103	2.95153e-06	8.703e-06
bile_acid_biosynthesis_neutral_pathway	-4.93218	2.40061	2.9955e-06	8.82376e-06
glycine_cleavage	2.58706	13.7014	3.01943e-06	8.88533e-06
HGF_Pathway_Regulation_of_Cytoskeleton_Cell_Polarity_and_Cell_Motility	-4.00886	-6.07981	3.08182e-06	9.05982e-06
reactome_COPII_Coat_Protein_2_Mediated_Vesicle_Transport_Main_Pathway	0.146851	3.45646	3.13832e-06	9.21665e-06
NCI_Plexin_D1_Signaling_Pathway__cell_adhesion_mediated_by_integrin_	-2.67771	-9.05376	3.21763e-06	9.44009e-06
NCI_Visual_signal_transduction_Rods_Main_Pathway	1.24666	7.13491	3.22859e-06	9.46277e-06
Akt_Signaling_Pathway_JNK_mediated_apoptosis	0.049169	3.27383	3.26169e-06	9.55023e-06
KEGG_Osteoclast_differentiation_Main_Pathway	5.02599	-1.88446	3.28394e-06	9.60576e-06
NCI_Beta1_integrin_cell_surface_interactions_Main_Pathway	-0.174527	-8.39	3.31008e-06	9.67257e-06
IGF1R_Signaling_Pathway_Cell_Migration	0.747213	-5.90958	3.31758e-06	9.68483e-06
biocarta_lissencephaly_gene_lis1_in_neuronal_migration_and_development_Pathway__retrograde_axon_cargo_transport_	-9.20476	-2.31973	3.36677e-06	9.81862e-06
reactome_SHC_related_events_triggered_by_IGF1R_Main_Pathway	-24.6185	-35.5835	3.38204e-06	9.85335e-06
NCI_VEGFR3_signaling_in_lymphatic_endothelium_Main_Pathway	-14.6851	-17.4618	3.47902e-06	1.01258e-05
NCI_Class_IB_PI3K_non_lipid_kinase_events_Pathway__cAMP_biosynthetic_process_	10.6003	-0.385441	3.49873e-06	1.01731e-05
reactome_Synthesis_of_very_long_chain_fatty_acyl_CoAs_Main_Pathway	1.89501	7.71729	3.58675e-06	1.04186e-05
Interleukin_8_induced_Cell_Adhesion_and_Migration	-9.14433	-13.348	3.61112e-06	1.0479e-05
NCI_Signaling_events_mediated_by_VEGFR1_and_VEGFR2_Main_Pathway	-10.0388	-12.549	3.64386e-06	1.05636e-05
reactome_Phenylalanine_and_tyrosine_catabolism_Main_Pathway	-12.9676	-3.9473	3.65621e-06	1.05889e-05
KEGG_Glyoxylate_and_dicarboxylate_metabolism_Main_Pathway	-10.0377	-3.69958	3.67688e-06	1.06383e-05
Caspase_Cascade_Pathway	7.74159	9.56959	3.77769e-06	1.09191e-05
reactome_Signaling_by_Robo_receptor_Main_Pathway	-3.46633	-9.04571	3.85937e-06	1.11442e-05
reactome_Catecholamine_biosynthesis_Main_Pathway	-26.9957	-13.4567	3.91258e-06	1.12867e-05
Akt_Signaling_Pathway_Blood_cell_differentiation	-5.18949	-1.28504	3.96496e-06	1.14266e-05
reactome_Rhesus_glycoproteins_mediate_ammonium_transport__Main_Pathway	-29.357	-12.3014	4.00106e-06	1.15193e-05
X2__deoxy__alpha__D_ribose_1_phosphate_degradation	3.78891	13.2938	4.02331e-06	1.1572e-05
biocarta_g_protein_signaling_through_tubby_proteins_Main_Pathway	-0.519806	-6.38373	4.04597e-06	1.16257e-05
NCI_Role_of_Calcineurin_dependent_NFAT_signaling_in_lymphocytes_Pathway__apoptosis_	-17.802	-24.023	4.06875e-06	1.16797e-05
reactome_Regulation_of_signaling_by_CBL_Main_Pathway	7.23167	0.653256	4.08248e-06	1.17076e-05
NCI_Signaling_events_mediated_by_the_Hedgehog_family_Pathway__catabolic_process_	-1.19569	17.0958	4.09166e-06	1.17225e-05
NCI_S1P2_Pathway__regulation_of_vascular_permeability_	-9.53351	-15.4566	4.17046e-06	1.19366e-05
biocarta_cd40l_signaling_Main_Pathway	1.90193	-1.56228	4.20805e-06	1.20324e-05
reactome_Integrin_alphaIIb_beta3_signaling_Main_Pathway	-3.63848	-11.5969	4.2412e-06	1.21153e-05
NCI_TCR_signaling_in_naive_CD4_T_cells_Pathway__proteasomal_ubiquitin_dependent_protein_catabolic_process_	10.5802	1.31415	4.38614e-06	1.25172e-05
NCI_Signaling_events_regulated_by_Ret_tyrosine_kinase_Main_Pathway	-10.931	-14.1248	4.39106e-06	1.2519e-05
NCI_Thromboxane_A2_receptor_signaling_Pathway__platelet_activation_	-8.26955	-14.8599	4.44544e-06	1.26617e-05
KEGG_Notch_signaling_Main_Pathway	-2.89844	-4.94858	4.76424e-06	1.35566e-05
Calcium2__Signaling	-13.6389	-16.3186	4.77488e-06	1.35736e-05
reactome_ATM_mediated_phosphorylation_of_repair_proteins_Main_Pathway	12.4655	16.7717	4.81767e-06	1.3682e-05
NCI_Caspase_Cascade_in_Apoptosis_Pathway__actin_filament_polymerization_	12.9487	19.1283	4.90435e-06	1.39012e-05
reactome_Coenzyme_A_biosynthesis_Main_Pathway	-4.08151	2.27563	4.90435e-06	1.39012e-05
reactome_Signal_attenuation_Main_Pathway	-17.4768	-21.6181	4.94274e-06	1.39965e-05
reactome_Synthesis_of_Ketone_Bodies_Main_Pathway	-12.5145	-2.15834	4.95928e-06	1.40297e-05
reactome_PI3K_events_in_ERBB2_signaling_Main_Pathway	-7.51718	-11.5689	5.20228e-06	1.4703e-05
KEGG_Caffeine_metabolism_Main_Pathway	5.38361	13.2001	5.37255e-06	1.51695e-05
ATM_Pathway	-4.64699	-0.80228	5.38449e-06	1.51886e-05
reactome_GAB1_signalosome_Main_Pathway	-5.96276	-10.2973	5.40244e-06	1.52246e-05
p38_Signaling_Pathway_Gene_Expression_Cell_Motility_Inflammation_Apoptosis_Osmoregulation_via_MEF2D_TP53_CREB1_ATF2_JUND_ETV1_NFKB2_AP2A1_MAX_FOSL1_CEBPG_ELK1_CDC25C_JUNB_STAT1_SP1_DDIT3_ELK4_CEBPA	-7.18242	-9.7134	5.40844e-06	1.52268e-05
KEGG_Metabolism_of_xenobiotics_by_cytochrome_P450_Main_Pathway	-8.92814	-3.74419	5.70393e-06	1.60433e-05
Akt_Signaling_Pathway_Blocks_Apoptosis	-3.67962	0.207656	5.79299e-06	1.62782e-05
NCI_mTOR_signaling_Main_Pathway	-9.67133	-5.68718	5.85094e-06	1.64253e-05
NCI_Alpha_synuclein_signaling_Main_Pathway	-5.90414	-9.99631	5.89639e-06	1.6537e-05
fructose_26_bisphosphate_synthesisdephosphorylation	16.6242	27.9564	5.94876e-06	1.66679e-05
C20_prostanoid_biosynthesis	-5.37947	-11.6891	6.08834e-06	1.70427e-05
reactome_Relaxin_receptors_Main_Pathway	-6.77128	2.36574	6.32582e-06	1.76905e-05
melatonin_degradation_II	-31.2515	-45.0826	6.35402e-06	1.77524e-05
biocarta_ahr_signal_transduction_Main_Pathway	-9.6695	-13.6627	6.4618e-06	1.80192e-05
NCI_IL8_and_CXCR1_mediated_signaling_events_Pathway__cAMP_biosynthetic_process_	-9.08548	-19.1021	6.4618e-06	1.80192e-05
Notch_Signaling_Pathway	3.29175	0.799882	6.49032e-06	1.80815e-05
PPAR_Pathway	-2.5439	-5.26162	6.66398e-06	1.85476e-05
reactome_Abnormal_metabolism_in_phenylketonuria_Main_Pathway	-5.13536	4.49252	6.82706e-06	1.89835e-05
TSPANs_Influence_on_Integrin_based_Cell_Migration_and_Adhesion	-2.55964	-7.03319	6.97863e-06	1.93865e-05
biocarta_role_of_nicotinic_acetylcholine_receptors_in_the_regulation_of_apoptosis_Main_Pathway	-9.21874	-3.76657	7.31547e-06	2.0303e-05
cAMP_Pathway_Glycogen_Synthesis	-2.22369	-6.07442	7.45288e-06	2.06648e-05
sorbitol_degradation_I	1.97223	16.65	7.49375e-06	2.07585e-05
NCI_Beta3_integrin_cell_surface_interactions_Main_Pathway	5.35922	-3.82592	7.53486e-06	2.08329e-05
Non_Junctional_Cell_Adhesion_in_Endothelium	-9.00272	-14.8113	7.53486e-06	2.08329e-05
reactome_Integrin_cell_surface_interactions_Main_Pathway	-2.19665	-10.2729	7.55962e-06	2.08817e-05
reactome_Leukotriene_receptors_Main_Pathway	5.91553	-0.793516	7.58446e-06	2.09305e-05
reactome_Prostanoid_ligand_receptors_Main_Pathway	-18.4873	-27.5923	7.60937e-06	2.09795e-05
biocarta_il_7_signal_transduction_Pathway__cell_survival_	-3.80877	-10.7541	7.70141e-06	2.12133e-05
Lipoxins_Influence_on_Cell_Growth_and_Proliferation	-13.0308	-16.6633	8.0715e-06	2.22118e-05
biocarta_no2_dependent_il_12_pathway_in_nk_cells_Main_Pathway	-11.0926	-1.00184	8.2135e-06	2.25813e-05
reactome_AKT_phosphorylates_targets_in_the_cytosol_Main_Pathway	-9.40437	-12.4419	8.54178e-06	2.34618e-05
Role_of_KITLG_in_Haematopoiesis	-7.52771	-10.2757	8.61641e-06	2.36447e-05
Akt_Signaling_Pathway_Survival_Genes	-4.88458	-0.983882	8.71058e-06	2.38807e-05
NCI_Arf6_trafficking_events_Pathway__cell_adhesion_mediated_by_integrin_	-0.950043	-7.36382	8.78663e-06	2.40666e-05
reactome_PECAM1_interactions_Main_Pathway	1.44165	-6.89949	8.97952e-06	2.4572e-05
Transport_between_Cytoplasm_and_Mitochondria	-3.90831	-7.74768	8.99903e-06	2.46024e-05
NCI_N_cadherin_signaling_events_Pathway__regulation_of_cell_cell_adhesion_	-4.92885	-7.83445	9.20636e-06	2.51457e-05
KEGG_Chemical_carcinogenesis_Main_Pathway	-3.14554	2.1451	9.36737e-06	2.55617e-05
biocarta_bone_remodeling_Pathway__Pathway_protein_ubiquitination_of_CHUK_	0.865738	7.65067	9.40804e-06	2.56487e-05
NCI_Caspase_Cascade_in_Apoptosis_Pathway__DNA_repair_	8.75392	11.2583	9.42844e-06	2.56804e-05
reactome_RNF_mutants_show_enhanced_WNT_signaling_and_proliferation_Main_Pathway	-8.88571	-12.3634	9.47962e-06	2.57959e-05
reactome_XAV939_inhibits_tankyrase_stabilizing_AXIN_Main_Pathway	7.03557	9.96233	9.6452e-06	2.6222e-05
NCI_Downstream_signaling_in_naive_CD8_T_cells_Pathway__Pathway_regulation_of_survival_gene_product_expression_via_IL2RG_	16.2332	3.52657	1.01916e-05	2.76818e-05
reactome_Signaling_by_Leptin_Main_Pathway	-15.8852	-19.6084	1.04927e-05	2.84733e-05
KEGG_Non_alcoholic_fatty_liver_disease_NAFLD__Main_Pathway	1.6368	-1.26589	1.0504e-05	2.84776e-05
reactome_Alternative_complement_activation_Main_Pathway	-22.2418	-36.7753	1.09192e-05	2.95484e-05
X7__3_amino_3_carboxypropyl__wyosine_biosynthesis	-0.990126	7.1962	1.09192e-05	2.95484e-05
reactome_Post_transcriptional_silencing_by_small_RNAs_Main_Pathway	-5.7849	-9.83823	1.09663e-05	2.96484e-05
NCI_Ceramide_signaling_Pathway__cell_survival_	-2.42466	-6.32867	1.10373e-05	2.98128e-05
MAPK_Signaling_Pathway_Gene_Expression_Cell_Proliferation_Cell_Survival_Tumorigenesis_Differentiation_Development_via_PXN_CREB3_RPS6KA5_RPS6KA6	-5.03867	-9.00252	1.10491e-05	2.98174e-05
reactome_The_canonical_retinoid_cycle_in_rods_twilight_vision__Main_Pathway	-5.9754	0.211251	1.1061e-05	2.9822e-05
reactome_Synthesis_of_PC_Main_Pathway	-5.79941	1.14368	1.11806e-05	3.01166e-05
D_galactose_degradation_V_Leloir_pathway	-22.5653	-13.381	1.12287e-05	3.0163e-05
mTOR_Pathway_mRNA_Biogenesis	-11.0774	-4.5233	1.12287e-05	3.0163e-05
reactome_IRAK2_mediated_activation_of_TAK1_complex_Main_Pathway	-11.4701	-7.11199	1.12167e-05	3.0163e-05
NCI_a4b7_Integrin_signaling_Main_Pathway	-7.3056	-13.7154	1.13256e-05	3.03955e-05
bile_acid_biosynthesis__neutral_pathway	-6.62377	0.0339505	1.14111e-05	3.05968e-05
reactome_Beta_oxidation_of_butanoyl_CoA_to_acetyl_CoA_Main_Pathway	-24.1888	-13.2781	1.1797e-05	3.16025e-05
biocarta_growth_hormone_signaling_Main_Pathway	-10.867	-13.157	1.19113e-05	3.18797e-05
reactome_p130Cas_linkage_to_MAPK_signaling_for_integrins_Main_Pathway	-1.60463	-10.2553	1.23133e-05	3.29255e-05
NCI_Ceramide_signaling_Pathway__negative_regulation_of_cell_cycle_	-1.386	-4.85002	1.24192e-05	3.31782e-05
reactome_Interleukin_6_signaling_Main_Pathway	-7.38213	-14.1187	1.25527e-05	3.35043e-05
NCI_Ceramide_signaling_Pathway__ganglioside_biosynthetic_process_	-2.03525	-5.56111	1.28375e-05	3.42333e-05
NCI_Nongenotropic_Androgen_signaling_Pathway__apoptosis_	-12.8115	-16.8415	1.29338e-05	3.44587e-05
NCI_CXCR4_mediated_signaling_events_Main_Pathway	2.38827	-1.96454	1.32976e-05	3.53957e-05
NCI_S1P4_Main_Pathway	-11.5751	-16.5509	1.34975e-05	3.58952e-05
reactome_Growth_hormone_receptor_signaling_Main_Pathway	-8.83904	-12.412	1.38469e-05	3.67909e-05
NCI_Thromboxane_A2_receptor_signaling_Pathway__chemotaxis_	-10.1652	-18.4912	1.41747e-05	3.76278e-05
NCI_Trk_receptor_signaling_mediated_by_the_MAPK_Main_Pathway	-5.44044	-6.51938	1.42048e-05	3.76737e-05
acetate_conversion_to_acetyl_CoA	-10.3042	-15.6162	1.42805e-05	3.78402e-05
NCI_Integrins_in_angiogenesis_Pathway__angiogenesis_	-1.65459	-7.85575	1.43109e-05	3.78864e-05
biocarta_reversal_of_insulin_resistance_by_leptin_Main_Pathway	-8.05585	-10.6624	1.43719e-05	3.80134e-05
reactome_Organic_anion_transport_Main_Pathway	-26.5553	-14.8106	1.43907e-05	3.80289e-05
Notch_Signaling_Pathway_Gene_Expression_Chromatin_Remodeling_via_RBPJ	3.41791	0.485998	1.44177e-05	3.80659e-05
biocarta_bcr_signaling_Main_Pathway	-5.65355	-8.73606	1.51068e-05	3.98493e-05
reactome_Translocation_of_ZAP_70_to_Immunological_synapse_Main_Pathway	18.9279	4.75648	1.54466e-05	4.0709e-05
biocarta_il_2_signaling_Main_Pathway	4.02761	-3.06901	1.55122e-05	4.0845e-05
NCI_Endothelins_Pathway__positive_regulation_of_muscle_contraction_	-5.88553	-11.7838	1.55286e-05	4.08515e-05
Akt_Signaling_Pathway_Elevation_of_Glucose_Import	-8.46714	-4.23944	1.5777e-05	4.14306e-05
KEGG_Estrogen_signaling_Main_Pathway	-7.34342	-9.05875	1.5777e-05	4.14306e-05
Akt_Signaling_Pathway_Acetylation_of_proteins	-4.85362	-1.07501	1.62853e-05	4.27271e-05
reactome_Integration_of_energy_metabolism_Main_Pathway	-11.4678	-6.20923	1.63888e-05	4.29602e-05
KEGG_Taurine_and_hypotaurine_metabolism_Main_Pathway	-18.6052	-10.4148	1.64235e-05	4.30125e-05
reactome_Acyl_chain_remodelling_of_PG_Main_Pathway	-6.59195	-0.609371	1.66504e-05	4.35677e-05
aspartate_biosynthesis	-26.0918	-13.9083	1.69337e-05	4.42696e-05
JNK_Pathway_Insulin_Signaling	-5.16091	-1.29677	1.73491e-05	4.53151e-05
reactome_Synthesis_secretion_and_inactivation_of_Glucagon_like_Peptide_1_GLP_1__Main_Pathway	-1.46472	4.33854	1.7459e-05	4.55616e-05
NCI_Signaling_events_regulated_by_Ret_tyrosine_kinase_Pathway__activation_of_MAPKK_activity_	-12.6508	-19.898	1.81328e-05	4.72777e-05
Akt_Signaling_Pathway_NO_production	-6.53156	-2.34194	1.85372e-05	4.8289e-05
leucine_degradation	-8.55734	-2.1415	1.86935e-05	4.86529e-05
NCI_S1P5_Pathway__negative_regulation_of_cAMP_metabolic_process_	-18.1331	-25.4321	1.92707e-05	5.01105e-05
reactome_Ligand_gated_ion_channel_transport_Main_Pathway	-2.44523	3.99353	1.96271e-05	5.09921e-05
reactome_SUMO_is_conjugated_to_E1_UBA2_SAE1__Main_Pathway	1.07537	7.41985	1.97818e-05	5.13485e-05
glutathione_mediated_detoxification	-13.6701	-7.19276	1.98856e-05	5.15721e-05
Outside_in_Signaling_through_Integrins	-7.66237	-11.4009	2.01578e-05	5.22319e-05
NCI_Thromboxane_A2_receptor_signaling_Pathway__cAMP_biosynthetic_process_	-12.5423	-17.9682	2.03696e-05	5.2734e-05
fatty_acid_beta_oxidation_peroxisome	-4.67502	0.363269	2.04336e-05	5.28529e-05
biocarta_the_igf_1_receptor_and_longevity_Pathway__superoxide_release_	-9.28434	-13.4925	2.05621e-05	5.31383e-05
NCI_Class_IB_PI3K_non_lipid_kinase_events_Main_Pathway	4.33678	-2.42872	2.06051e-05	5.32025e-05
NCI_Ephrin_A_reverse_signaling_Main_Pathway	-18.1904	-29.583	2.12161e-05	5.4732e-05
NCI_Lissencephaly_gene_LIS1_in_neuronal_migration_and_development_Pathway__anaphase_	-14.01	-17.2539	2.12604e-05	5.4798e-05
NCI_Urokinase_type_plasminogen_activator_uPA_and_uPAR_mediated_signaling_Pathway__cell_migration_	12.3582	-2.5522	2.14162e-05	5.51509e-05
biocarta_toll_like_receptor_Main_Pathway	0.616566	-2.59965	2.14609e-05	5.52174e-05
reactome_Acyl_chain_remodelling_of_PE_Main_Pathway	-11.7776	-5.0309	2.15955e-05	5.5515e-05
biocarta_signal_transduction_through_il1r_Main_Pathway	-2.63877	-6.29638	2.1618e-05	5.55241e-05
reactome_Packaging_Of_Telomere_Ends_Main_Pathway	-2.33894	-1.05452	2.20731e-05	5.66432e-05
reactome_Interleukin_2_signaling_Main_Pathway	5.78022	-2.58217	2.22113e-05	5.69481e-05
purine_deoxyribonucleosides_degradation	-3.44029	9.9466	2.25607e-05	5.77932e-05
reactome_Rap1_signalling_Main_Pathway	-8.58886	-11.8624	2.25841e-05	5.78027e-05
NCI_Alpha4_beta1_integrin_signaling_events_Pathway__lamellipodium_assembly_	-5.60299	-9.00275	2.33962e-05	5.98288e-05
IGF1R_Signaling_Pathway_Glycogen_Synthesis	-8.14047	-10.332	2.40857e-05	6.14949e-05
reactome_Gastrin_CREB_signalling_pathway_via_PKC_and_MAPK_Main_Pathway	-13.5532	-16.2799	2.41107e-05	6.14949e-05
reactome_Interleukin_receptor_SHC_signaling_Main_Pathway	4.26336	-1.52148	2.41107e-05	6.14949e-05
NCI_LPA_receptor_mediated_events_Pathway__cAMP_biosynthetic_process_	7.02619	1.91797	2.41858e-05	6.16327e-05
HIF1Alpha_Pathway_NOS_Pathway	0.537973	-2.06382	2.42611e-05	6.17709e-05
biocarta_pelp1_modulation_of_estrogen_receptor_activity_Main_Pathway	-12.2445	-18.2024	2.44124e-05	6.21021e-05
reactome_ECM_proteoglycans_Main_Pathway	-6.51202	-13.001	2.54969e-05	6.48045e-05
chondroitin_sulfate_biosynthesis__late_stages_	-11.1146	-15.7405	2.55496e-05	6.48823e-05
reactome_Lysine_catabolism_Main_Pathway	-14.5001	-6.77448	2.67923e-05	6.79792e-05
NCI_LKB1_signaling_events_Pathway__Pathway_positive_regulation_of_CREB_transcription_factor_activity_via_CRTC2_	-2.25243	1.61441	2.69031e-05	6.8201e-05
thyroid_hormone_metabolism_I_via_deiodination	-11.3065	-0.737706	2.69308e-05	6.82123e-05
gamma_glutamyl_cycle	-6.26434	0.0252513	2.78621e-05	7.051e-05
reactome_Hormone_sensitive_lipase_HSL_mediated_triacylglycerol_hydrolysis_Main_Pathway	-16.6638	-21.6468	2.80635e-05	7.09585e-05
biocarta_regulation_of_bad_phosphorylation_Main_Pathway	-11.3305	-14.371	2.84705e-05	7.19255e-05
NCI_Beta2_integrin_cell_surface_interactions_Main_Pathway	6.21138	-5.10594	2.88832e-05	7.29051e-05
reactome_Interleukin_7_signaling_Main_Pathway	0.481501	-6.26755	2.93617e-05	7.40492e-05
biocarta_tnf_stress_related_signaling_Main_Pathway	-4.8954	-6.60009	2.93919e-05	7.40614e-05
NCI_VEGFR1_specific_signals_Main_Pathway	-6.67751	-13.1097	3.0654e-05	7.71754e-05
fatty_acid__alpha__oxidation_III	-8.13469	0.329026	3.08114e-05	7.7505e-05
biocarta_regulation_of_bad_phosphorylation_Pathway__apoptosis_	-13.7553	-17.5638	3.0843e-05	7.75178e-05
MAPK_Signaling_Pathway	-10.463	-12.9948	3.15131e-05	7.91341e-05
reactome_LRR_FLII_interacting_protein_1_LRRFIP1_activates_type_I_IFN_production_Main_Pathway	-8.24547	-12.2307	3.18371e-05	7.98791e-05
reactome_Dopamine_receptors_Main_Pathway	-18.3019	-7.99537	3.21805e-05	8.06717e-05
NCI_Syndecan_3_mediated_signaling_events_Main_Pathway	-0.997599	-5.37126	3.28616e-05	8.23085e-05
NCI_Signaling_events_mediated_by_HDAC_Class_I_Pathway__histone_deacetylation_	-7.84667	-4.19466	3.2996e-05	8.25747e-05
FLT3_Signaling_Pathway	-8.73851	-10.1159	3.36075e-05	8.40332e-05
reactome_MHC_class_II_antigen_presentation_Main_Pathway	1.17974	4.59071	3.42996e-05	8.56906e-05
biocarta_basic_mechanisms_of_sumoylation_Main_Pathway	-0.622832	4.90287	3.45451e-05	8.62301e-05
reactome_Release_of_Hh_Np_from_the_secreting_cell_Main_Pathway	-9.01963	0.706933	3.46507e-05	8.64203e-05
methylglyoxal_degradation_I	-26.9078	-16.5934	3.52555e-05	8.78536e-05
NCI_CXCR4_mediated_signaling_events_Pathway__regulation_of_heterotypic_cell_cell_adhesion_	-4.81935	-8.35835	3.53632e-05	8.80472e-05
pyrimidine_deoxyribonucleosides_salvage	23.2931	30.242	3.59067e-05	8.93243e-05
reactome_G_beta_gamma_signalling_through_PI3Kgamma_Main_Pathway	-6.93695	-11.1968	3.60896e-05	8.97032e-05
biocarta_the_co_stimulatory_signal_during_t_cell_activation_Main_Pathway	21.7989	10.4472	3.64581e-05	9.05422e-05
pyrimidine_ribonucleosides_degradation_2_	-7.95646	-17.3288	3.70363e-05	9.19002e-05
NCI_Syndecan_4_mediated_signaling_events_Pathway__cell_migration_	-3.69712	-8.95079	3.76995e-05	9.34668e-05
KEGG_Prolactin_signaling_Main_Pathway	-5.33088	-7.04729	3.78527e-05	9.37671e-05
Akt_Signaling_Pathway_NF_kB_dependent_transciption	-4.75308	-0.982378	3.93775e-05	9.74619e-05
CDK5_Pathway_in_Central_Nervous_System	-11.6529	-16.0937	3.96172e-05	9.79723e-05
valine_degradation	-3.23912	1.18395	3.9818e-05	9.83858e-05
biocarta_acetylation_and_deacetylation_of_rela_in_nucleus_Main_Pathway	-12.9613	-17.3346	4.00198e-05	9.8801e-05
reactome_Trafficking_of_GluR2_containing_AMPA_receptors_Main_Pathway	-24.4623	-12.7663	4.07954e-05	0.000100631
ILK_Signaling_Pathway_Cell_Cycle_Proliferation	0.740445	-4.48405	4.09192e-05	0.000100851
reactome_Activation_of_BMF_and_translocation_to_mitochondria_Main_Pathway	2.9641	-0.854113	4.09605e-05	0.000100868
NCI_Coregulation_of_Androgen_receptor_activity_Pathway__cell_proliferation_	4.70497	0.69272	4.15853e-05	0.000102321
NCI_N_cadherin_signaling_events_Pathway__axonogenesis_	-17.3453	-27.4057	4.35143e-05	0.000106977
FAK_Pathway	-8.81831	-10.8693	4.49373e-05	0.000110383
NCI_S1P5_Main_Pathway	-15.3768	-21.2452	4.5391e-05	0.000111404
ITGA4_mediated_Cell_Adhesion_and_Migration	6.60031	2.72388	4.67313e-05	0.000114597
NCI_Posttranslational_regulation_of_adherens_junction_stability_and_dissassembly_Pathway__axonogenesis_	-5.78539	-9.25542	4.71077e-05	0.000115424
NCI_Angiopoietin_receptor_Tie2_mediated_signaling_Pathway__MAPKKK_cascade_	-22.0627	-26.0776	4.76775e-05	0.000116722
thyroid_hormone_biosynthesis	-20.1916	-32.8689	4.7821e-05	0.000116976
UDP_N_acetyl_D_galactosamine_biosynthesis_I	-6.5269	9.27709	4.86905e-05	0.000119003
NCI_Regulation_of_Androgen_receptor_activity_Pathway__Pathway_positive_regulation_of_transcription_via_GATA2_	-42.1391	-53.6155	4.87374e-05	0.000119018
biocarta_tgf_beta_signaling_Main_Pathway	2.31973	-0.663882	4.93278e-05	0.00012036
biocarta_the_igf_1_receptor_and_longevity_Main_Pathway	-14.2127	-16.8708	4.9575e-05	0.000120762
NCI_Cellular_roles_of_Anthrax_toxin_Pathway__MAPKKK_cascade_	9.45484	1.62538	4.9575e-05	0.000120762
KEGG_Endocytosis_Main_Pathway	-6.9965	-9.85737	5.02233e-05	0.000122239
tryptophan_degradation	16.1811	22.9695	5.0374e-05	0.000122504
NCI_Atypical_NF_kappaB_Pathway__Pathway_degradation_of_NFKB1_NFKBIA_	-1.10917	-6.99203	5.07274e-05	0.000123261
biocarta_wnt_lrp6_signalling_Main_Pathway	4.80301	13.9473	5.09812e-05	0.000123775
estradiol_biosynthesis_II	-9.75886	1.32171	5.18971e-05	0.000125895
KEGG_Drug_metabolism_cytochrome_P450_Main_Pathway	0.923883	5.72603	5.21645e-05	0.000126439
histamine_degradation	27.3403	47.0206	5.3431e-05	0.000129401
reactome_Toll_Like_Receptor_TLR6_TLR2_Cascade_Main_Pathway	21.1342	5.93184	5.38007e-05	0.000130189
phytol_degradation	-4.10133	-10.1326	5.53751e-05	0.000133888
NCI_Signaling_events_mediated_by_the_Hedgehog_family_Pathway__receptor_mediated_endocytosis_	-6.75205	-9.21912	5.55405e-05	0.000134177
KEGG_Cholinergic_synapse_Main_Pathway	-6.25148	-8.56518	5.71631e-05	0.000137983
NCI_mTOR_signaling_Pathway__translational_initiation_	-13.9684	-7.82921	5.88306e-05	0.000141891
reactome_Abacavir_metabolism_Main_Pathway	-29.9348	-23.3972	5.91227e-05	0.000142478
KEGG_Hepatitis_B_Main_Pathway	-7.14705	-9.22775	5.9711e-05	0.000143778
reactome_Synthesis_of_epoxy_EET_and_dihydroxyeicosatrienoic_acids_DHET__Main_Pathway	-20.346	-14.8659	6.01262e-05	0.000144659
spermine_biosynthesis	10.5924	19.7124	6.03049e-05	0.00014497
NCI_Endothelins_Pathway__cAMP_biosynthetic_process_	-22.3505	-27.1355	6.10854e-05	0.000146725
ILK_Signaling_Pathway_Epithelial_Mesenchymal_Transition	10.2143	4.45453	6.13881e-05	0.000147331
NCI_Caspase_Cascade_in_Apoptosis_Pathway__nuclear_fragmentation_during_apoptosis_	6.15459	11.042	6.14488e-05	0.000147356
reactome_CYP2E1_reactions_Main_Pathway	0.499909	5.61021	6.23663e-05	0.000149434
purine_deoxyribonucleosides_salvage	-5.17084	2.61158	6.2675e-05	0.000150051
KEGG_Asthma_Main_Pathway	17.5465	6.81187	6.30473e-05	0.000150819
X2_deoxy_alpha_D_ribose_1_phosphate_degradation	2.40755	10.8413	6.39874e-05	0.000152943
ILK_Signaling_Pathway_Cytoskeletal_Adhesion_Complexes	-4.28977	-10.1714	6.44942e-05	0.000154029
CD16_Pathway_in_Natural_Killer_cells	8.70333	3.89515	6.55192e-05	0.000156349
thioredoxin_pathway	-16.8286	-8.51972	6.73501e-05	0.000160587
reactome_Sperm_Motility_And_Taxes_Main_Pathway	-2.01281	4.12202	6.86199e-05	0.000163482
NCI_PDGFR_beta_signaling_Pathway__cell_migration_	-7.20149	-12.6169	6.90256e-05	0.000164315
reactome_Acyl_chain_remodeling_of_CL_Main_Pathway	-9.01252	-3.11732	6.95701e-05	0.000165476
TRH_Influence_on_Cytoskeleton	-14.5258	-18.4305	7.1578e-05	0.000170114
biocarta_activation_of_pkc_through_g_protein_coupled_receptors_Pathway__secretion_	-26.8749	-35.4688	7.16482e-05	0.000170143
NCI_Signaling_events_regulated_by_Ret_tyrosine_kinase_Pathway__MAPKKK_cascade_	-20.5429	-29.592	7.19297e-05	0.000170673
KEGG_Nicotine_addiction_Main_Pathway	-17.1861	-7.30314	7.21415e-05	0.000171037
reactome_Beta_oxidation_of_hexanoyl_CoA_to_butanoyl_CoA_Main_Pathway	-19.4167	-10.9914	7.44376e-05	0.000176338
KEGG_Fatty_acid_elongation_Main_Pathway	-12.8843	-4.95624	7.46564e-05	0.000176713
NCI_Regulation_of_Androgen_receptor_activity_Main_Pathway	-5.2487	-6.46955	7.4949e-05	0.000177262
reactome_Membrane_binding_and_targetting_of_GAG_proteins_Main_Pathway	-20.5237	-14.074	7.56854e-05	0.000178859
KEGG_Herpes_simplex_infection_Main_Pathway	5.48879	7.58432	7.66529e-05	0.000181
NCI_Arf6_signaling_events_Main_Pathway	-9.50846	-11.9735	7.72541e-05	0.000182272
IL_2_Pathway_Apoptosis_Inhibition	-3.05802	-6.00218	7.79357e-05	0.000183733
reactome_Collagen_biosynthesis_and_modifying_enzymes_Main_Pathway	-10.1153	-16.8781	7.85464e-05	0.000185023
Regulation_of_Cell_Migration_and_Proliferation_by_Somatostatin_Receptor	-11.2296	-14.9302	7.90074e-05	0.00018596
reactome_Signal_regulatory_protein_SIRP_family_interactions_Main_Pathway	7.99668	0.52794	7.90845e-05	0.000185991
X4_hydroxy_2_nonenal_detoxification	-16.0867	-8.2096	8.04057e-05	0.000188947
PTEN_Pathway_Angiogenesis_and_Tumorigenesis	-4.96827	-7.76949	8.22266e-05	0.000193071
KEGG_Viral_myocarditis_Main_Pathway	10.0657	13.3873	8.27079e-05	0.000194046
glycine_biosynthesis	-9.7718	-2.31664	8.5131e-05	0.000199571
CXC_Chemokine_Receptor_Pathway	-9.18253	-12.0864	8.55694e-05	0.000200438
ILK_Signaling_Pathway_Epithelial_Mesenchymal_Transition_Tubulo_Interstitial_Fibrosis	-5.70916	-10.6703	8.75005e-05	0.000204797
reactome_GRB2_events_in_ERBB2_signaling_Main_Pathway	1.9927	6.44828	8.79257e-05	0.000205628
reactome_LDL_endocytosis_Main_Pathway	-13.9241	-7.91839	8.88681e-05	0.000207666
KEGG_Maturity_onset_diabetes_of_the_young_Main_Pathway	10.2323	22.6911	9.04445e-05	0.000211181
reactome_Constitutive_PI3K_AKT_Signaling_in_Cancer_Main_Pathway	-11.0354	-12.9027	9.3273e-05	0.000217612
GPCR_Pathway_Gene_Expression_via_JUN_NFKB2_ELK1_SRF_FOS_CREB3	-12.0354	-13.5216	9.40875e-05	0.000219338
cardiolipin_biosynthesis	-3.18853	3.31675	9.44516e-05	0.000220011
KEGG_Mucin_type_O_Glycan_biosynthesis_Main_Pathway	-4.54121	1.15764	9.45428e-05	0.000220049
reactome_Activation_of_PKB_Main_Pathway	-4.99988	2.41365	9.48171e-05	0.000220512
L_carnitine_biosynthesis	-8.17991	2.03073	9.57366e-05	0.000222474
glutathione_biosynthesis	2.88883	10.1037	9.59215e-05	0.000222727
reactome_Synthesis_of_Prostaglandins_PG_and_Thromboxanes_TX__Main_Pathway	-9.1808	-14.9548	9.68511e-05	0.000224707
fatty_acid__beta__oxidation__peroxisome_	-5.16244	-1.06759	9.79779e-05	0.000227141
reactome_DCC_mediated_attractive_signaling_Main_Pathway	-12.7408	-15.7281	9.8736e-05	0.000228718
TGF_Beta_Pathway	-3.97538	-6.2517	0.000101433	0.000234779
HIF1Alpha_Pathway_p53_Hypoxia_Pathway	1.42346	-1.15296	0.0001038	0.000240068
spermidine_biosynthesis	-17.2422	-5.24826	0.0001046	0.000241729
NCI_Arf6_downstream_Pathway__Tumor_Cell_Invasion_	-10.8976	-14.0729	0.000105306	0.000243166
Integrins_Signaling_in_Natural_Killer_Cells	-2.50533	-7.2113	0.000108068	0.000249348
KEGG_B_cell_receptor_signaling_Main_Pathway	-0.558944	-2.67378	0.0001089	0.000251069
protein_iOi_iNi_acetyl_glucosylation	-3.25948	-6.19109	0.000110899	0.000255276
protein_O__N_acetyl__glucosylation	3.25948	6.19109	0.000110899	0.000255276
NCI_ATF_2_transcription_factor_network_Main_Pathway	-5.8219	-7.46484	0.000114235	0.000262749
KEGG_Staphylococcus_aureus_infection_Main_Pathway	5.50146	-2.1351	0.000115221	0.000264809
STAT3_Pathway_Growth_Arrest_and_Differentiation	3.76381	-2.26775	0.000117441	0.0002697
Cellular_Apoptosis_Pathway_Gene_Expression_BAX_BID_BAK_Ras_Noxa_PUMA_APAF1_Survivin_BCL2_via_TP53	17.8227	23.6844	0.000117553	0.000269746
reactome_PD_1_signaling_Main_Pathway	17.3429	6.65672	0.000118453	0.000271599
NCI_Plexin_D1_Signaling_Pathway__receptor_recycling_	-13.604	-20.9485	0.00011868	0.000271692
reactome_O_linked_glycosylation_of_mucins_Main_Pathway	-1.48976	5.03193	0.00011868	0.000271692
aspirin_triggered_resolvin_D_biosynthesis	5.07259	-9.52872	0.000122936	0.000281215
NCI_RhoA_signaling_Pathway__actin_cytoskeleton_organization_	0.983068	-2.84225	0.000123404	0.000282067
NCI_Regulation_of_nuclear_beta_catenin_signaling_and_target_gene_transcription_Main_Pathway	-2.97806	-1.15163	0.000123522	0.000282115
NCI_TGF_beta_receptor_signaling_Pathway__JNK_cascade_	-5.1604	-6.19891	0.000124229	0.000283287
NCI_Validated_transcriptional_targets_of_AP1_family_members_Fra1_and_Fra2_Main_Pathway	-7.63212	-20.5123	0.000124229	0.000283287
reactome_Collagen_degradation_Main_Pathway	0.439042	6.64254	0.000124347	0.000283336
adenine_and_adenosine_salvage_I	-23.0582	-8.87774	0.000128002	0.000291438
WNT_Pathway_NFAT_Pathway	-13.739	-15.34	0.000130021	0.000295806
reactome_Iron_uptake_and_transport_Main_Pathway	0.23701	-5.22094	0.000131011	0.000297827
reactome_temp_Post_translational_modification_synthesis_of_GPI_anchored_proteins	-5.99911	-1.48997	0.00013377	0.000303863
biocarta_role_of_ppar_gamma_coactivators_in_obesity_and_thermogenesis_Main_Pathway	-6.94618	-11.7838	0.000134915	0.000306225
biocarta_nitric_oxide_signaling_Main_Pathway	-9.83417	-5.7556	0.000135298	0.000306857
Inside_out_Signaling_through_Integrins	-5.23518	-9.60256	0.000135426	0.00030691
reactome_Senescence_Associated_Secretory_Phenotype_SASP__Main_Pathway	-4.07866	-1.23398	0.000136842	0.00030988
ILK_Signaling_Pathway_Cell_Migration_Retraction	0.545986	-4.02826	0.000137491	0.000310867
NCI_Noncanonical_Wnt_signaling_Main_Pathway	-6.71118	-1.84096	0.000137491	0.000310867
reactome_Adherens_junctions_interactions_Main_Pathway	-3.3641	3.24374	0.000138927	0.000313873
reactome_FCERI_mediated_Ca_2_mobilization_Main_Pathway	1.58364	-2.84324	0.00013919	0.000314224
biocarta_nfkb_activation_by_nontypeable_hemophilus_influenzae_Main_Pathway	-4.07846	-7.79194	0.000139849	0.000315468
KEGG_ECM_receptor_interaction_Main_Pathway	-4.46058	-10.0493	0.000141042	0.000317915
NCI_Angiopoietin_receptor_Tie2_mediated_signaling_Pathway__chemokinesis_	-11.9877	-16.795	0.000141709	0.000319172
NCI_IL23_mediated_signaling_events_Pathway__T_cell_proliferation_	4.09652	8.88044	0.000143728	0.000323471
NCI_Alpha_synuclein_signaling_Pathway__Pathway_degradation_of_SNCA_	-19.9385	-24.5461	0.000145774	0.000327824
KEGG_alpha_Linolenic_acid_metabolism_Main_Pathway	-7.74253	-1.84021	0.000146877	0.00033005
IL_2_Pathway_IL2_Gene_Expression_via_POLR1E_EGR1_HMGA1_ELF1_POU2F1_MYC	-5.86418	-8.16628	0.000148685	0.000333857
acyl_CoA_hydrolysis	-15.7538	-6.11288	0.000150656	0.000337882
ERK_Signaling_Pathway_Cell_Survival	-8.14355	-10.7091	0.000150939	0.000337882
ILK_Signaling_Pathway_Cell_Motility	-10.4482	-14.6965	0.000150939	0.000337882
triacylglycerol_degradation	-18.631	-13.8055	0.000150797	0.000337882
reactome_P2Y_receptors_Main_Pathway	5.08741	2.1235	0.00015165	0.000339215
lysine_degradation_II_pipecolate_pathway	-16.7593	-9.84606	0.000152938	0.000341834
biocarta_atm_signaling_Main_Pathway	5.06363	8.42074	0.000153658	0.000343181
NCI_Class_I_PI3K_signaling_events_Main_Pathway	3.07224	-1.59324	0.000154236	0.00034421
reactome_Pre_NOTCH_Processing_in_Golgi_Main_Pathway	-11.2473	-13.9838	0.000155837	0.000347518
biocarta_mapkinase_signaling_Main_Pathway	-10.0037	-11.0909	0.000156423	0.000348559
NCI_Alpha4_beta1_integrin_signaling_events_Main_Pathway	-4.96182	-7.50008	0.000157601	0.000350917
fatty_acid__beta__oxidation__unsaturated__odd_number_	-5.49549	1.97751	0.000158193	0.000351968
NCI_Signaling_events_mediated_by_HDAC_Class_I_Pathway__proteasomal_ubiquitin_dependent_protein_catabolic_process_	-10.4023	-14.5095	0.000158787	0.000353022
KEGG_D_Arginine_and_D_ornithine_metabolism_Main_Pathway	8.3938	0.048735	0.000160885	0.000357413
reactome_Activation_of_the_mRNA_upon_binding_of_the_cap_binding_complex_and_eIFs_and_subsequent_binding_to_43S_Main_Pathway	-4.68998	0.681419	0.00016179	0.000359153
NCI_Sphingosine_1_phosphate_S1P_Main_Pathway	-16.2115	-20.5517	0.000161942	0.000359217
NCI_Arf6_trafficking_events_Pathway__membrane_fusion_	1.24028	-2.76773	0.000162094	0.000359281
reactome_Activation_of_Matrix_Metalloproteinases_Main_Pathway	7.0036	13.185	0.00016531	0.000366133
NCI_HIF_2_alpha_transcription_factor_network_Pathway__neuron_apoptosis_	-14.0408	-17.9863	0.000166707	0.000368947
biocarta_regulators_of_bone_mineralization_Main_Pathway	-12.5805	-21.0986	0.000169217	0.00037422
NCI_PAR4_mediated_thrombin_signaling_events_Main_Pathway	-11.0612	-15.7113	0.000172566	0.000381338
AHR_Pathway_CYP1A1_CYP1B1_CYP1A2_AHRR_gene_expression_via_POLR2B	-4.22565	-0.292156	0.000174345	0.000384979
reactome_Hypusinylation_Main_Pathway	-16.4475	-7.99229	0.000174833	0.000385766
fatty_acid_elongation____saturated	-12.9334	-4.72668	0.00017647	0.000389084
biocarta_erk1_erk2_mapk_signaling_Main_Pathway	-15.2635	-9.51674	0.000177458	0.00039097
IGF1R_Signaling_Pathway	-8.20131	-9.6295	0.000179452	0.000395064
biocarta_egf_signaling_Main_Pathway	-1.02139	-3.50898	0.000180289	0.000396608
reactome_Pregnenolone_biosynthesis_Main_Pathway	-21.4211	-12.6993	0.000181973	0.000400013
adenine_and_adenosine_salvage_II	-8.63133	3.5666	0.000182651	0.000401202
chondroitin_sulfate_biosynthesis	-10.4888	-14.006	0.000183672	0.000403143
reactome_Lysosphingolipid_and_LPA_receptors_Main_Pathway	-12.096	-19.72	0.000185214	0.000406223
reactome_CD28_co_stimulation_Main_Pathway	26.981	15.0684	0.000186076	0.000407808
reactome_PLC_beta_mediated_events_Main_Pathway	-9.55114	-12.825	0.000187289	0.00041016
NCI_Urokinase_type_plasminogen_activator_uPA_and_uPAR_mediated_signaling_Pathway__cell_proliferation_	6.50923	-4.41795	0.00018886	0.00041329
VEGF_Pathway_Actin_Reorganization	-23.0351	-28.9632	0.000196718	0.000430165
fatty_acid_activation	-3.79816	1.2831	0.000208506	0.000455262
reactome_TRAF6_mediated_IRF7_activation_in_TLR7_8_or_9_signaling_Main_Pathway	2.57349	6.72157	0.000208506	0.000455262
acetone_degradation_I_to_methylglyoxal	-12.9485	-20.397	0.000209663	0.000457446
KEGG_Ether_lipid_metabolism_Main_Pathway	-5.6598	-0.321467	0.000212385	0.000463041
NCI_Nectin_adhesion_Main_Pathway	-1.08698	-4.27952	0.000213759	0.000465689
NAD_de_novo_biosynthesis	3.68037	10.0708	0.000214153	0.0004662
reactome_Synthesis_of_UDP_N_acetyl_glucosamine_Main_Pathway	1.5769	6.0103	0.00021813	0.000474506
cAMP_Pathway_eNOS_Signaling_Cardiovascular_Homeostasis	-7.35179	-10.6467	0.000219135	0.000476338
NCI_Retinoic_acid_receptors_mediated_signaling_Pathway__proteasomal_ubiquitin_dependent_protein_catabolic_process_	-11.6152	-13.6657	0.000220347	0.000478617
NCI_N_cadherin_signaling_events_Pathway__actin_filament_polymerization_	-6.54184	-9.03214	0.000221362	0.000480465
KEGG_Tyrosine_metabolism_Main_Pathway	-17.0788	-10.6791	0.00022279	0.000483206
reactome_cGMP_effects_Main_Pathway	-19.6468	-24.3889	0.000223404	0.000484181
NCI_FGF_signaling_Pathway__cell_migration_	4.85962	10.9087	0.000229218	0.000496413
NCI_TNF_receptor_signaling_pathway__Main_Pathway	-3.38029	-5.74759	0.000234959	0.000508469
reactome_HDMs_demethylate_histones_Main_Pathway	-9.12996	-6.33693	0.000235605	0.000509115
reactome_Transport_of_nucleosides_and_free_purine_and_pyrimidine_bases_across_the_plasma_membrane_Main_Pathway	-10.2956	-0.297147	0.000235605	0.000509115
tryptophan_degradation_to_2_amino_3_carboxymuconate_semialdehyde	17.7687	25.7903	0.000239955	0.000518132
ketolysis	-9.59087	0.0621564	0.000240174	0.000518224
reactome_CD28_dependent_PI3K_Akt_signaling_Main_Pathway	2.39577	-0.497639	0.000242379	0.000522597
phenylalanine_degradation_or_tyrosine_biosynthesis	-4.13361	3.40951	0.000242822	0.000523167
reactome_SUMO_is_proteolytically_processed_Main_Pathway	2.91818	6.74063	0.000247523	0.000532903
RANK_Signaling_in_Osteoclasts_Pathway_Resorption	-7.70414	-9.57901	0.000250247	0.000538372
reactome_Activation_of_the_phototransduction_cascade_Main_Pathway	-2.45812	3.24496	0.000250476	0.000538467
HMGB1_signaling_through_RAGE	-0.992042	-4.41249	0.000252079	0.00054112
pyrimidine_deoxyribonucleosides_degradation	-5.21484	-15.1199	0.000252079	0.00054112
KEGG_Acute_myeloid_leukemia_Main_Pathway	-6.28283	-7.34459	0.000254155	0.000545176
NCI_Beta5_beta6_beta7_and_beta8_integrin_cell_surface_interactions_Main_Pathway	16.1963	7.3555	0.000258119	0.000553275
KEGG_Thyroid_hormone_signaling_Main_Pathway	-7.27186	-9.27814	0.000259297	0.000555392
biocarta_attenuation_of_gpcr_signaling_Main_Pathway	-9.06461	-11.7298	0.000261428	0.000559548
reactome_Acetylcholine_regulates_insulin_secretion_Main_Pathway	-17.2629	-21.1758	0.000265982	0.000568878
reactome_Molecules_associated_with_elastic_fibres_Main_Pathway	-20.1396	-26.4905	0.000267192	0.000571051
NCI_Cellular_roles_of_Anthrax_toxin_Main_Pathway	12.5321	5.72095	0.000267435	0.000571152
NCI_IL8_and_CXCR2_mediated_signaling_events_Main_Pathway	-3.68563	-10.2647	0.000269629	0.000575419
heparan_sulfate_biosynthesis_late_stages	-7.72619	-2.65133	0.000270119	0.000576044
NCI_PDGFR_beta_signaling_Pathway__receptor_recycling_	-0.105342	-1.80371	0.000273323	0.000582453
reactome_DAP12_interactions_Main_Pathway	21.9592	10.1718	0.000275813	0.00058733
NCI_CD40_CD40L_signaling_Main_Pathway	-7.53478	-9.72658	0.000277819	0.000591174
NCI_Notch_signaling_Main_Pathway	-5.3019	-7.29282	0.000280093	0.000595579
KEGG_Drug_metabolism_other_enzymes_Main_Pathway	-1.28247	3.26319	0.000282129	0.000599038
reactome_Sodium_Calcium_exchangers_Main_Pathway	-10.2833	-15.7906	0.000282129	0.000599038
NCI_Ephrin_B_reverse_signaling_Pathway__cell_adhesion_	-4.03644	-9.56404	0.000291463	0.000618407
reactome_Methylation_Main_Pathway	-11.1914	-7.48949	0.000291726	0.000618518
glutamate_dependent_acid_resistance	-14.493	-1.5567	0.000295703	0.000626497
p38_Signaling_Pathway	-4.26901	-7.00494	0.000297576	0.00063001
EGF_Pathway	-6.8863	-8.76113	0.000300543	0.00063583
NCI_E_cadherin_signaling_in_the_nascent_adherens_junction_Main_Pathway	-2.67658	-4.40423	0.0003019	0.000638241
spermine_and_spermidine_degradation_I	-24.927	-28.3002	0.00030381	0.000641815
melatonin_degradation_III	-45.336	-29.0643	0.000308193	0.000650605
NCI_ErbB1_downstream_signaling_Pathway__cell_proliferation_	-6.85093	-3.81157	0.000316646	0.000667969
KEGG_Cytokine_cytokine_receptor_interaction_Main_Pathway	19.9038	11.3876	0.000322095	0.000678973
NCI_Notch_mediated_HES_HEY_network_Main_Pathway	-6.10349	-7.73645	0.000323834	0.000682147
NCI_Signaling_events_mediated_by_TCPTP_Pathway__positive_regulation_of_S_phase_of_mitotic_cell_cycle_	9.28484	11.9552	0.000342935	0.000721865
reactome_Nef_mediated_downregulation_of_MHC_class_I_complex_cell_surface_expression_Main_Pathway	5.21532	9.91322	0.000343549	0.000722637
NCI_Endogenous_TLR_signaling_Pathway__cytokine_production_involved_in_inflammatory_response_	22.8447	9.65271	0.000344779	0.000724704
glycine_or_serine_biosynthesis	-2.92264	4.4109	0.000347252	0.000729378
TRAF_Pathway_Gene_Expression_via_FOS_JUN	-13.807	-17.2514	0.000348806	0.000732117
AHR_Pathway	0.262495	1.64487	0.000355404	0.000745431
reactome_Regulation_of_HSF1_mediated_heat_shock_response_Main_Pathway	-12.6917	-8.03243	0.000366334	0.000767806
KEGG_Endometrial_cancer_Main_Pathway	-4.43333	-5.74145	0.000367313	0.000768758
reactome_CREB_phosphorylation_through_the_activation_of_Adenylate_Cyclase_Main_Pathway	-4.26736	-8.9387	0.000367313	0.000768758
molybdenum_cofactor_biosynthesis	-5.36379	2.24849	0.000367967	0.000769578
D_galactose_degradation_V__Leloir_pathway_	-16.5715	-8.21014	0.000374238	0.000782132
GABA_shunt	-10.8508	-3.48647	0.000386393	0.00080696
reactome_Class_II_GLUTs_Main_Pathway	-7.85627	1.58705	0.000396803	0.00082811
KEGG_TNF_signaling_Main_Pathway	-7.70952	-8.93532	0.000398563	0.000831191
NCI_Signaling_events_mediated_by_Hepatocyte_Growth_Factor_Receptor_c_Met__Pathway__translational_initiation_	-11.5816	-4.96366	0.000399269	0.000832071
Chemotaxis_Driven_by_C5a	-8.16735	-11.5108	0.000402817	0.000838869
putrescine_biosynthesis_II	-2.10157	9.78846	0.00040496	0.000842732
reactome_Erythrocytes_take_up_carbon_dioxide_and_release_oxygen_Main_Pathway	-62.2782	-74.5124	0.00041291	0.000858665
myo_inositol_de_novo_biosynthesis	-18.8659	-11.8	0.00041364	0.000859572
biocarta_apoptotic_signaling_in_response_to_dna_damage_Main_Pathway	0.912592	6.05946	0.000422493	0.000877347
biocarta_transcription_factor_creb_and_its_extracellular_signals_Main_Pathway	-12.6516	-14.3716	0.000430005	0.000892314
reactome_Downstream_TCR_signaling_Main_Pathway	7.21321	1.63541	0.000438412	0.000909116
reactome_Carnitine_synthesis_Main_Pathway	-6.37277	1.49576	0.000439957	0.000911674
reactome_Ketone_body_catabolism_Main_Pathway	-4.23656	3.9017	0.000440732	0.000912633
biocarta_phospholipids_as_signalling_intermediaries_Main_Pathway	-7.38473	-9.16054	0.000441119	0.00091279
biocarta_ras_independent_pathway_in_nk_cell_mediated_cytotoxicity_Main_Pathway	6.94021	3.8341	0.000445405	0.000921007
reactome_Nicotinamide_salvaging_Main_Pathway	-18.275	-24.2999	0.00044894	0.000927662
KEGG_Hematopoietic_cell_lineage_Main_Pathway	6.93391	-0.782513	0.000449335	0.000927822
TRH_Pathway	-13.3778	-16.1364	0.00045052	0.000929614
reactome_Metal_ion_SLC_transporters_Main_Pathway	12.518	5.36272	0.000466604	0.000962124
reactome_Signaling_by_activated_point_mutants_of_FGFR1_Main_Pathway	-10.6443	-14.9628	0.000467013	0.000962289
biocarta_role_of_egf_receptor_transactivation_by_gpcrs_in_cardiac_hypertrophy_Pathway__cell_growth_	-14.5823	-18.7374	0.000470708	0.00096854
mTOR_Pathway_Mitochondria_Proliferation_and_Function	-17.2793	-9.96158	0.000470708	0.00096854
mucin_core_1_and_core_2_O_glycosylation	-2.5263	2.58584	0.000486186	0.000999687
KEGG_Pathogenic_Escherichia_coli_infection_Main_Pathway	-6.83428	-2.57557	0.000488741	0.00100423
biocarta_keratinocyte_differentiation_Main_Pathway	-5.3072	-8.10767	0.000492166	0.00101056
reactome_Rho_GTPase_cycle_Main_Pathway	-8.17303	-9.64556	0.000503454	0.00103301
reactome_Mineralocorticoid_biosynthesis_Main_Pathway	-17.6352	-11.7508	0.000517117	0.00106031
Chemotaxis_Driven_by_IL_8_and_LTB4	-5.4798	-8.84566	0.000523107	0.00107184
IL_2_Pathway_Protein_Synthesis	15.0308	7.62974	0.000523562	0.00107202
NCI_Glypican_3_network_Main_Pathway	-16.7834	-10.3408	0.000531812	0.00108815
TNF_Signaling_Pathway	-2.82844	-3.87977	0.000544888	0.00111413
Intermediate_Filaments_in_Epithelial_Cells	-10.4978	-5.96987	0.000546307	0.00111625
reactome_RNA_Polymerase_III_Transcription_Termination_Main_Pathway	-11.0206	-6.44465	0.000552494	0.0011281
p53_Signaling_Pathway_DNA_Repair	-3.03808	-4.15435	0.000555372	0.00113319
KEGG_Bile_secretion_Main_Pathway	-17.6306	-26.1449	0.000556334	0.00113436
MAPK_Family_Pathway	-5.62499	-6.96763	0.000571449	0.00116437
glucocorticoid_biosynthesis	-36.5684	-27.7576	0.000581549	0.0011833
NCI_IGF1_Pathway__positive_regulation_of_MAPKKK_cascade_	8.08509	5.11709	0.000581403	0.0011833
NCI_Notch_signaling_Pathway__oligodendrocyte_development_	-3.59668	-6.39247	0.000605955	0.00123211
phosphatidylserine_biosynthesis_II	-44.1937	-26.351	0.000614879	0.00124939
NCI_Regulation_of_nuclear_SMAD2_3_signaling_Pathway__negative_regulation_of_cell_growth_	-23.8079	-36.3389	0.000616997	0.00125282
NCI_Regulation_of_RAC1_activity_Main_Pathway	-2.55086	-4.0952	0.00062661	0.00127146
KEGG_Chagas_disease_American_trypanosomiasis__Main_Pathway	-2.14767	-4.22707	0.000630386	0.00127823
ascorbate_recycling__cytosolic_	-3.45643	4.49419	0.000631469	0.00127954
taurine_biosynthesis	-19.2284	-22.7938	0.000650699	0.0013176
biocarta_transcription_regulation_by_methyltransferase_of_carm1_Pathway__histone_acetylation_	-11.3741	-15.8043	0.000657416	0.00133028
ERK_Signaling_Pathway_Gene_Expression_via_CAPN6_TP53_FOS_ATF1_MYC_ELK3_MYLK_ETS1_SRF_HIST1H3B_CREB3_STAT3_NFKB2_HMGN1_ESR2_ELK1_PAX6_JUN	-5.03522	-5.61488	0.000672193	0.00135924
reactome_Gap_junction_assembly_Main_Pathway	-1.92664	5.05378	0.000676801	0.00136761
cAMP_Pathway_Oncogenesis	-3.18542	-5.68538	0.000694345	0.0014021
reactome_Constitutive_Signaling_by_NOTCH1_HD_Domain_Mutants_Main_Pathway	-21.1535	-15.5097	0.000700287	0.00141312
KEGG_Rap1_signaling_Main_Pathway	-9.8046	-11.3977	0.000702677	0.00141697
X4_hydroxybenzoate_biosynthesis	-3.60003	4.97663	0.000714513	0.00143984
NCI_Osteopontin_mediated_events_Pathway__bone_resorption_	10.8104	5.8229	0.000735689	0.0014815
reactome_Recycling_of_bile_acids_and_salts_Main_Pathway	-3.32141	0.431733	0.000738191	0.00148551
reactome_SMAC_binds_to_IAPs_Main_Pathway	1.83942	7.05313	0.0007407	0.00148954
NCI_IL5_mediated_signaling_events_Pathway__proteasomal_ubiquitin_dependent_protein_catabolic_process_	4.77461	-2.47551	0.000743849	0.00149484
KEGG_Chronic_myeloid_leukemia_Main_Pathway	-7.93433	-8.92183	0.000747009	0.00150017
NCI_Glypican_1_network_Main_Pathway	-12.7612	-16.5343	0.000757849	0.00152089
Glucocorticoid_Receptor_Signaling_Pathway	-3.61399	-0.466847	0.000781288	0.00156686
JAK_STAT_Pathway_Akt_Pathway	-6.74593	-8.39988	0.000784596	0.00157241
X_gamma__linolenate_biosynthesis	-5.12702	-2.64932	0.000806078	0.00161436
biocarta_chrebp_regulation_by_carbohydrates_and_camp_Main_Pathway	-1.94986	-4.66172	0.000810166	0.00162144
L_cysteine_degradation_I	-34.8605	-22.4772	0.000816334	0.00163267
JNK_Pathway	-6.68048	-8.05351	0.00084926	0.00169736
NCI_Trk_receptor_signaling_mediated_by_the_MAPK_Pathway__neuron_apoptosis_	-11.1316	-11.7568	0.00085355	0.00170477
X_beta__alanine_degradation	-4.49271	-12.3883	0.000860746	0.00171797
reactome_N_glycan_trimming_in_the_ER_and_Calnexin_Calreticulin_cycle_Main_Pathway	-8.25128	-2.00682	0.000870915	0.00173708
EGF_Pathway_Rab5_Regulation_Pathway	2.4648	5.51239	0.000876041	0.00174612
KEGG_Phagosome_Main_Pathway	-9.26616	-4.67831	0.000878983	0.00175079
PRPP_biosynthesis	-1.02916	2.77858	0.000881196	0.001754
Smooth_Muscle_Tone_Regulation_by_G_protein_Coupled_Receptors	-19.2639	-22.6526	0.00088712	0.0017646
reactome_BH3_only_proteins_associate_with_and_inactivate_anti_apoptotic_BCL_2_members_Main_Pathway	3.6424	1.35719	0.000889352	0.00176784
reactome_Regulation_of_KIT_signaling_Main_Pathway	-2.91629	-6.08021	0.000894578	0.00177702
NCI_Signaling_events_mediated_by_PTP1B_Main_Pathway	-3.23957	-7.07532	0.000899834	0.00178625
reactome_Organic_cation_transport_Main_Pathway	-9.36444	-3.04238	0.000916537	0.00181817
biocarta_akt_signaling_Main_Pathway	-11.2814	-11.9995	0.000925768	0.00183524
mucin_core_1_and_core_2_iOi_glycosylation	-4.9699	-0.0279136	0.000935866	0.001854
biocarta_the_igf_1_receptor_and_longevity_Pathway__Pathway_degradation_of_CAT_	-16.8808	-19.6744	0.000952393	0.00188419
NCI_Angiopoietin_receptor_Tie2_mediated_signaling_Pathway__tube_development_	-17.4287	-24.9824	0.000952393	0.00188419
GSK3_Signaling_Pathway	9.30513	10.6898	0.000955572	0.00188921
histidine_degradation	-1.12344	1.31309	0.000962338	0.0019013
NCI_Regulation_of_Androgen_receptor_activity_Pathway__cell_proliferation_	-4.84806	-5.61381	0.000986263	0.00194725
Akt_Signaling_Pathway_Tumor_Supression	-5.71384	-2.81276	0.000987082	0.00194756
NCI_E2F_transcription_factor_network_Main_Pathway	-3.33095	-4.26373	0.000988724	0.00194948
Cellular_Apoptosis_Pathway	8.80128	10.4911	0.00100361	0.00197751
reactome_Transcriptional_activation_of_mitochondrial_biogenesis_Main_Pathway	-7.49733	-4.47174	0.00103316	0.00203435
reactome_Fc_epsilon_receptor_FCERI_signaling_Main_Pathway	17.171	5.59578	0.00105214	0.00207034
biocarta_srebp_control_of_lipid_synthesis_Main_Pathway	-14.31	-8.58667	0.00106526	0.00209476
KEGG_AMPK_signaling_Main_Pathway	0.0304277	-0.78769	0.00109468	0.00215115
biocarta_integrin_signaling_Main_Pathway	-19.3188	-21.4402	0.00110465	0.00216873
trehalose_degradation	-7.30076	-13.992	0.0011051	0.00216873
KEGG_Allograft_rejection_Main_Pathway	15.6758	4.0213	0.0011318	0.00221815
reactome_CTLA4_inhibitory_signaling_Main_Pathway	1.14654	-1.26702	0.00113134	0.00221815
inositol_pyrophosphates_biosynthesis	-6.1725	-0.921398	0.00114349	0.00223956
superpathway_of_choline_degradation_to_L_serine	-19.0783	-13.0791	0.00114631	0.00224359
terminal_iOi_glycans_residues_modification	0.680585	6.71061	0.00116721	0.00228296
FN1_Influence_on_Cell_Motility_via_Integrins	-4.16582	-6.7949	0.00116913	0.00228365
NCI_Signaling_events_mediated_by_focal_adhesion_kinase_Pathway__regulation_of_cell_cycle_	-9.09926	-11.6866	0.00116913	0.00228365
KEGG_Biosynthesis_of_unsaturated_fatty_acids_Main_Pathway	-0.800546	3.80688	0.00118456	0.00231227
NCI_CD40_CD40L_signaling_Pathway__B_cell_proliferation_	-2.60656	1.45288	0.00118748	0.00231488
reactome_Beta_oxidation_of_pristanoyl_CoA_Main_Pathway	-13.3056	-5.25855	0.00118748	0.00231488
biocarta_mets_affect_on_macrophage_differentiation_Main_Pathway	-11.9254	-8.39982	0.00119921	0.00233619
NCI_PAR1_mediated_thrombin_signaling_events_Pathway__MAPKKK_cascade_	-13.6842	-18.4368	0.00120314	0.00234229
superoxide_radicals_degradation	-20.8302	-24.3784	0.00121601	0.00236577
cAMP_Pathway_Protein_Retention	1.29737	-1.33172	0.00122499	0.00238166
reactome_Gamma_carboxylation_of_protein_precursors_Main_Pathway	-13.4212	-11.1923	0.00122901	0.00238788
biocarta_internal_ribosome_entry_Main_Pathway	3.48433	7.40495	0.00123001	0.00238824
EGF_Pathway_Cell_Survival	-7.31863	-9.73963	0.00123808	0.00240231
reactome_ChREBP_activates_metabolic_gene_expression_Main_Pathway	-29.6647	-17.7874	0.00124213	0.00240858
NCI_LKB1_signaling_events_Main_Pathway	-3.88021	-1.32039	0.00130864	0.00253586
KEGG_Glycosaminoglycan_biosynthesis_heparan_sulfate_heparin_Main_Pathway	-12.0196	-5.89476	0.00131611	0.00254865
reactome_disassembly_of_the_destruction_complex_and_recruitment_of_AXIN_to_the_membrane_Main_Pathway	-12.7679	-9.21916	0.00131718	0.00254904
ILK_Signaling_Pathway_Tumor_Angiogenesis	-27.9849	-33.0061	0.00131825	0.00254943
fructose_2_6_bisphosphate_synthesis	16.6532	22.0625	0.00132039	0.00255189
NCI_Signaling_mediated_by_p38_alpha_and_p38_beta_Main_Pathway	-6.85946	-7.85247	0.00134857	0.00260463
NCI_Endogenous_TLR_signaling_Pathway__regulation_of_interleukin_6_production_	34.0469	19.501	0.00135515	0.00261561
NCI_PDGFR_beta_signaling_Pathway__ruffle_organization_	0.545584	-1.30607	0.001393	0.0026869
reactome_Oxygen_dependent_proline_hydroxylation_of_Hypoxia_inducible_Factor_Alpha_Main_Pathway	-13.4747	-9.67399	0.00140319	0.00270476
reactome_Sodium_coupled_sulphate_di_and_tri_carboxylate_transporters_Main_Pathway	-16.0305	-6.4096	0.00142951	0.00275369
mTOR_Pathway_Actin_Organization	-12.2341	-14.2515	0.00145513	0.0028012
KEGG_Glycosphingolipid_biosynthesis_lacto_and_neolacto_series_Main_Pathway	-1.93649	3.44861	0.00145866	0.00280615
Akt_Signaling_Pathway_Regulation_of_Cyclic_Nucleotide	-4.13021	-0.938823	0.00147165	0.00282929
NCI_HIV_1_Nef_Negative_effector_of_Fas_and_TNF_alpha_Pathway__Pathway_degradation_of_CASP3_CASP7_CASP6_	3.3789	7.08982	0.00148954	0.0028618
NCI_Aurora_A_signaling_Pathway__regulation_of_centrosome_cycle_	7.31473	11.1688	0.00149315	0.00286684
biocarta_chaperones_modulate_interferon_signaling_Pathway__apoptosis_	-17.4302	-22.3022	0.00151615	0.00290909
biocarta_sodd_tnfr1_signaling_Main_Pathway	-1.50538	-3.67768	0.00154939	0.00297094
Tumour_Infiltration_Pathway	10.7886	4.77658	0.00156564	0.00300013
NCI_ErbB4_signaling_events_Pathway__epithelial_cell_differentiation_	-6.52593	-9.93019	0.00157698	0.00301988
NCI_CXCR4_mediated_signaling_events_Pathway__cell_adhesion_	3.06363	-0.408085	0.00158204	0.0030276
X2_amino_3_carboxymuconate_semialdehyde_degradation_to_glutaryl_CoA	10.6245	13.0966	0.00161662	0.00309174
NCI_LKB1_signaling_events_Pathway__ATP_biosynthetic_process_	-7.86913	-7.80609	0.00161921	0.00309467
NCI_ErbB1_downstream_signaling_Pathway__cytoskeleton_organization_	1.8623	-1.85819	0.00167713	0.00320328
KEGG_Prion_diseases_Main_Pathway	-11.0683	-12.8673	0.00170952	0.00326302
reactome_Keratan_sulfate_degradation_Main_Pathway	-10.9132	-17.4126	0.0017273	0.00329481
tyrosine_degradation	-11.7	-3.47328	0.00173005	0.00329791
Rapoport_Luebering_glycolytic_shunt	4.83171	13.2814	0.00176198	0.00335659
NCI_LKB1_signaling_events_Pathway__tubulin_complex_assembly_	-6.16833	-1.60191	0.00176899	0.00336776
UDP_N_acetyl_D_glucosamine_biosynthesis_II	-1.15175	2.25658	0.00177603	0.00337896
IL_10_Pathway	-5.7295	-7.34571	0.00177885	0.00338213
S_methyl_5_thio__alpha__D_ribose_1_phosphate_degradation	-5.32068	1.70456	0.0017973	0.00341499
NCI_Syndecan_3_mediated_signaling_events_Pathway__limb_bud_formation_	3.69637	-0.0270594	0.00179873	0.00341548
NCI_Validated_targets_of_C_MYC_transcriptional_repression_Pathway__cell_cycle_arrest_	-6.76591	-6.62152	0.00181448	0.00344317
KEGG_Neurotrophin_signaling_Main_Pathway	-10.8289	-12.0832	0.00183908	0.00348759
NCI_Integrin_linked_kinase_signaling_Pathway__microtubule_cytoskeleton_organization_	-0.0799547	-3.93989	0.001842	0.00349085
NCI_Ephrin_B_reverse_signaling_Main_Pathway	-3.47486	-7.33259	0.00184638	0.00349463
NCI_Signaling_events_mediated_by_TCPTP_Pathway__regulation_of_gluconeogenesis_	8.15309	11.446	0.00184638	0.00349463
biocarta_sprouty_regulation_of_tyrosine_kinase_signals_Pathway__cell_migration_	9.25461	13.774	0.00187879	0.00355138
wybutosine_biosynthesis	1.86788	8.56348	0.00187879	0.00355138
reactome_Cytosolic_sulfonation_of_small_molecules_Main_Pathway	-5.77807	0.416577	0.00188921	0.00356877
reactome_Extrinsic_Pathway_Main_Pathway	-22.5256	-18.3727	0.00189594	0.00357917
NCI_VEGFR3_signaling_in_lymphatic_endothelium_Pathway__cell_proliferation_	-23.1315	-25.2306	0.00189818	0.00358111
D_myo_inositol__3_4_5_6__tetrakisphosphate_biosynthesis	-8.36162	-11.0615	0.00191625	0.00361054
X1D_myo_inositol_hexakisphosphate_biosynthesis_V__from_Ins_1_3_4_P3_	-5.57441	-7.37436	0.00191625	0.00361054
chondroitin_sulfate_biosynthesis_late_stages	-9.09515	-12.2807	0.00191776	0.00361107
reactome_NOSTRIN_mediated_eNOS_trafficking_Main_Pathway	-18.5885	-21.4576	0.00192686	0.00362587
KEGG_Non_small_cell_lung_cancer_Main_Pathway	-4.45082	-6.20496	0.00198229	0.00372778
reactome_Transcriptional_regulation_of_pluripotent_stem_cells_Main_Pathway	-4.81565	-6.83707	0.00198385	0.00372832
reactome_NCAM1_interactions_Main_Pathway	-21.5435	-25.5882	0.0020296	0.00381185
Akt_Signaling_Pathway_Cell_Cycle	8.59169	4.37977	0.00203919	0.0038274
Akt_Signaling_Pathway_Genetic_Stability	-6.48971	-3.68007	0.00205687	0.00385811
reactome_Transcriptional_regulation_of_white_adipocyte_differentiation_Main_Pathway	-9.62358	-5.76837	0.00207631	0.00389209
reactome_Anchoring_fibril_formation_Main_Pathway	-10.3916	-1.36906	0.00208283	0.00390182
reactome_Removal_of_aminoterminal_propeptides_from_gamma_carboxylated_proteins_Main_Pathway	-16.6263	-14.0283	0.0020861	0.00390544
reactome_Presynaptic_function_of_Kainate_receptors_Main_Pathway	-10.3194	-13.5444	0.00208774	0.003906
NCI_IL6_mediated_signaling_events_Pathway__cell_cycle_arrest_	-9.70637	-3.31495	0.00211406	0.00395273
reactome_Oncogene_Induced_Senescence_Main_Pathway	-0.323856	1.87034	0.00211737	0.00395639
reactome_HSF1_dependent_transactivation_Main_Pathway	-19.9801	-14.3929	0.00212567	0.00396937
KEGG_Small_cell_lung_cancer_Main_Pathway	-8.95051	-12.0501	0.002129	0.00397305
KEGG_Gastric_acid_secretion_Main_Pathway	-6.13552	-8.52793	0.00215076	0.00401109
KEGG_SNARE_interactions_in_vesicular_transport_Main_Pathway	-8.08508	-2.78262	0.00220689	0.00411317
NCI_Neurotrophic_factor_mediated_Trk_receptor_signaling_Pathway__Schwann_cell_development_	-10.186	-13.8549	0.00221551	0.00412661
NCI_Notch_signaling_Pathway__Bergmann_glial_cell_differentiation_	-2.41924	-5.01026	0.0022207	0.00413364
reactome_WNT_mediated_activation_of_DVL_Main_Pathway	-22.356	-15.5266	0.00222764	0.00414392
KEGG_Proteoglycans_in_cancer_Main_Pathway	-9.26279	-10.9022	0.00223285	0.00415098
NCI_Signaling_events_mediated_by_HDAC_Class_III_Main_Pathway	-14.3687	-14.2959	0.00224856	0.00417753
KEGG_Dopaminergic_synapse_Main_Pathway	-6.4538	-8.19964	0.00228206	0.00423707
NCI_E_cadherin_signaling_in_keratinocytes_Main_Pathway	-3.22916	-6.10154	0.00228739	0.00424428
NCI_Signaling_events_mediated_by_focal_adhesion_kinase_Pathway__cell_migration_	-12.1781	-14.8807	0.00233406	0.00432814
reactome_G_alpha_12_13_signalling_events_Main_Pathway	-10.0499	-12.335	0.00235042	0.00435572
Hedgehog_Signaling_in_Mammals_Pathway	-11.2725	-13.8708	0.00239456	0.00443472
reactome_Synthesis_of_bile_acids_and_bile_salts_via_24_hydroxycholesterol_Main_Pathway	-13.8823	-8.2188	0.00239642	0.00443535
KEGG_NF_kappa_B_signaling_Main_Pathway	1.60861	-1.79885	0.00240014	0.00443942
NCI_Signaling_mediated_by_p38_gamma_and_p38_delta_Main_Pathway	-21.8962	-15.6432	0.00240945	0.00445382
KEGG_Starch_and_sucrose_metabolism_Main_Pathway	0.378678	3.76926	0.00244135	0.00450995
biocarta_bone_remodeling_Pathway__osteoclast_differentiation_	6.162	-0.535193	0.00246982	0.00455967
VEGFR2_Signaling	-10.7211	-12.1751	0.00247747	0.0045709
Ras_Pathway	-8.40141	-9.4186	0.00251601	0.00463909
reactome_IRS_related_events_triggered_by_IGF1R_Main_Pathway	-27.3006	-32.5929	0.00252768	0.00465767
BMP_Signalling_Pathway	-5.77324	-6.35057	0.00254724	0.00468781
FGFR_Signaling	-9.75025	-10.4669	0.00254724	0.00468781
reactome_VEGF_ligand_receptor_interactions_Main_Pathway	-22.7944	-26.9159	0.00255313	0.00469571
reactome_ADP_signalling_through_P2Y_purinoceptor_12_Main_Pathway	-8.11587	-11.117	0.00259874	0.00477659
reactome_Regulation_of_signaling_by_NODAL_Main_Pathway	-12.529	-5.26652	0.00260384	0.00478162
reactome_Synthesis_of_Dolichyl_phosphate_Main_Pathway	-5.26121	2.99553	0.00260474	0.00478162
ILK_Signaling_Pathway_Induced_Cell_Proliferation	-3.36695	-5.80034	0.00261478	0.00479704
Regulation_of_Cytoskeleton_Remodeling_by_Protein_Kinase_A	-12.7877	-14.7083	0.0026188	0.00480141
NCI_Regulation_of_p38_alpha_and_p38_beta_Pathway__positive_regulation_of_innate_immune_response_	-0.399758	-3.18718	0.00264916	0.00485403
noradrenaline_and_adrenaline_degradation	-25.2188	-32.0755	0.00265119	0.00485472
NCI_Arf6_downstream_Pathway__actin_filament_bundle_formation_	4.07029	7.46474	0.00267163	0.00488907
mTOR_Pathway_Microtubule_Organization	-13.6362	-15.3524	0.00268601	0.00491233
ERK_Signaling_Pathway	-4.63589	-6.46192	0.00271708	0.00496295
reactome_Acyl_chain_remodelling_of_PC_Main_Pathway	-7.93615	-3.78083	0.00271708	0.00496295
Growth_Hormone_Signaling_Pathway_Cell_Survival	-10.2525	-11.6457	0.00274007	0.00500183
KEGG_Tryptophan_metabolism_Main_Pathway	-8.06898	-4.99239	0.00274848	0.00501404
NCI_Ceramide_signaling_Main_Pathway	-5.16052	-5.80219	0.00277171	0.00505328
reactome_A_tetrasaccharide_linker_sequence_is_required_for_GAG_synthesis_Main_Pathway	-6.70379	-10.8514	0.00285554	0.00520288
reactome_Detoxification_of_Reactive_Oxygen_Species_Main_Pathway	-7.76501	-4.0748	0.0028774	0.00523945
GDP_L_fucose_biosynthesis_II__from_L_fucose_	9.26534	15.1865	0.00290716	0.0052858
reactome_Regulation_of_actin_dynamics_for_phagocytic_cup_formation_Main_Pathway	0.486803	-2.1964	0.00290827	0.0052858
reactome_Antigen_activates_B_Cell_Receptor_BCR_leading_to_generation_of_second_messengers_Main_Pathway	1.65185	-1.29512	0.00293274	0.00532695
methylglyoxal_degradation_VI	-62.4492	-44.84	0.00293489	0.00532756
reactome_DAG_and_IP3_signaling_Main_Pathway	-18.8425	-15.1934	0.00294168	0.00533658
NCI_Ephrin_B_reverse_signaling_Pathway__angiogenesis_	-3.79548	-9.391	0.00299586	0.0054315
NCI_IL8_and_CXCR1_mediated_signaling_events_Main_Pathway	-6.24146	-12.3174	0.00303939	0.00550702
biocarta_signaling_pathway_from_g_protein_families_Main_Pathway	-12.5009	-13.1055	0.00305095	0.00552453
reactive_oxygen_species_degradation	-7.36876	-10.4543	0.00309521	0.00560122
NCI_N_cadherin_signaling_events_Main_Pathway	-13.1529	-15.0194	0.00310225	0.0056105
biocarta_alternative_complement_Main_Pathway	-19.6811	-27.5958	0.00311402	0.00562831
biocarta_regulation_of_map_kinase_pathways_through_dual_specificity_phosphatases_Main_Pathway	-0.616981	3.06635	0.00311874	0.00563336
NCI_Signaling_events_mediated_by_Stem_cell_factor_receptor_c_Kit__Main_Pathway	-6.56971	-7.61951	0.0031472	0.00568125
KEGG_Autoimmune_thyroid_disease_Main_Pathway	56.8098	45.7308	0.00318069	0.00573818
biocarta_phospholipids_as_signalling_intermediaries_Pathway__lamellipodium_assembly_	-10.6702	-11.8543	0.00319756	0.00576506
NCI_Arf1_Pathway__actin_filament_polymerization_	-13.2927	-9.53244	0.00319998	0.00576587
biocarta_angiotensin_ii_mediated_activation_of_jnk_pathway_via_pyk2_dependent_signaling_Main_Pathway	-10.2111	-11.7606	0.00320724	0.00577539
KEGG_cGMP_PKG_signaling_Main_Pathway	-3.6108	-4.6778	0.00329057	0.00591899
NCI_Signaling_events_mediated_by_VEGFR1_and_VEGFR2_Pathway__regulation_of_vascular_permeability_	-9.44733	-10.8167	0.00329305	0.00591899
Tight_Junctions	-6.21336	-10.0271	0.00329305	0.00591899
Erythropoietin_Pathway_Anti_Apoptosis	0.294837	1.78195	0.00332044	0.00596458
mineralocorticoid_biosynthesis	-26.8868	-20.2192	0.00332557	0.00597012
NCI_mTOR_signaling_Pathway__lipid_biosynthetic_process_	-17.2934	-12.2366	0.00338094	0.00606581
ATM_Pathway_Synaptic_Vesicle_Transport	-6.6919	-0.265916	0.00338603	0.00607122
NCI_PAR1_mediated_thrombin_signaling_events_Pathway__platelet_aggregation_	-15.7526	-19.2692	0.00338858	0.00607206
reactome_PI3K_Cascade_Main_Pathway	-12.0428	-13.2891	0.00360337	0.006453
reactome_Adenylate_cyclase_inhibitory_Main_Pathway	-20.9031	-23.7486	0.00363582	0.00650714
pentose_phosphate_pathway__oxidative_branch_	-12.6749	-6.48239	0.00364125	0.00651288
NCI_Trk_receptor_signaling_mediated_by_PI3K_and_PLC_gamma_Pathway__axonogenesis_	-3.55699	-4.33703	0.00371534	0.00664135
reactome_GRB2_events_in_EGFR_signaling_Main_Pathway	-3.70027	0.674669	0.00373199	0.00666704
mTOR_Pathway_Metabolism_Stress_Response_and_Apoptosis	-8.04408	-11.093	0.00374313	0.00668286
WNT_Pathway_Gene_Expression_via_CREB3	-14.1748	-16.0315	0.00383047	0.00683463
KEGG_Fc_epsilon_RI_signaling_Main_Pathway	-4.5993	-5.81772	0.00386191	0.00688652
KEGG_Complement_and_coagulation_cascades_Main_Pathway	0.7974	-3.80382	0.00386765	0.00689256
reactome_TCF_dependent_signaling_in_response_to_WNT_Main_Pathway	-7.0066	-9.09008	0.00391966	0.00698101
reactome_Activation_of_BIM_and_translocation_to_mitochondria_Main_Pathway	12.3942	15.6926	0.00397526	0.00707572
biocarta_pkc_catalyzed_phosphorylation_of_inhibitory_phosphoprotein_of_myosin_phosphatase_Main_Pathway	-12.6956	-14.3718	0.00399001	0.00709765
biocarta_sprouty_regulation_of_tyrosine_kinase_signals_Pathway__Pathway_protein_ubiquitination_of_CBL_	-0.78884	0.874184	0.00402561	0.00715663
KEGG_PI3K_Akt_signaling_Main_Pathway	4.22856	4.93794	0.00407051	0.00723207
NCI_Insulin_Pathway_Pathway__negative_regulation_of_MAPKKK_cascade_	-2.54038	-3.6618	0.00407954	0.00724373
N_acetylglucosamine_degradation_II	2.62408	2.85353	0.00408256	0.00724469
NCI_CXCR4_mediated_signaling_events_Pathway__actin_filament_depolymerization_	5.34234	-1.46615	0.00414942	0.00735888
NCI_Urokinase_type_plasminogen_activator_uPA_and_uPAR_mediated_signaling_Pathway__cell_adhesion_	12.3878	-0.39327	0.00423284	0.00750227
KEGG_Glycerolipid_metabolism_Main_Pathway	-11.745	-7.59343	0.00425471	0.00753647
biocarta_caspase_cascade_in_apoptosis_Main_Pathway	4.97957	8.00196	0.00428929	0.00759313
reactome_Signal_transduction_by_L1_Main_Pathway	-18.3693	-20.189	0.00438167	0.00775199
lysine_degradation_I__saccharopine_pathway_	-9.66285	-1.34582	0.00439778	0.0077711
reactome_Transport_of_organic_anions_Main_Pathway	-10.3624	-4.42967	0.00439778	0.0077711
KEGG_Synaptic_vesicle_cycle_Main_Pathway	-21.6363	-23.7435	0.00443341	0.0078199
reactome_Creatine_metabolism_Main_Pathway	-21.1693	-12.3378	0.00443341	0.0078199
reactome_Spry_regulation_of_FGF_signaling_Main_Pathway	-7.26776	-7.60969	0.00443341	0.0078199
WNT_Pathway	-8.53336	-9.70192	0.00443992	0.00782666
reactome_repression_of_WNT_target_genes_Main_Pathway	-4.00769	-2.27721	0.00447258	0.0078795
Akt_Signaling_Pathway_Glucose_Uptake	-17.6437	-18.3563	0.00452529	0.00796757
urea_cycle	5.42976	12.0796	0.00454188	0.00799196
PAK_Pathway_Transciptional_Activation_and_Filopodia_Formation	-4.89711	-5.40517	0.00454521	0.00799301
reactome_IRS_activation_Main_Pathway	-17.8786	-20.9574	0.0046189	0.00811772
FLT3_Signaling_Pathway_Translation	-9.19276	-11.6774	0.00466635	0.00819621
NCI_Signaling_events_mediated_by_Hepatocyte_Growth_Factor_Receptor_c_Met__Pathway__apoptosis_	1.35542	-1.80954	0.00466976	0.00819727
NCI_Signaling_events_mediated_by_focal_adhesion_kinase_Pathway__negative_regulation_of_cell_adhesion_involved_in_substrate_bound_cell_migration_	-8.06489	-9.6734	0.00471769	0.00827644
NCI_Integrin_linked_kinase_signaling_Main_Pathway	-4.68974	-6.4104	0.00477996	0.00838067
NCI_ATM_Pathway__Pathway_rRNA_transcription_via_ATM_	5.2943	7.82889	0.00483242	0.00846759
NCI_ErbB1_downstream_signaling_Main_Pathway	-0.324096	-1.13069	0.00487831	0.00854288
KEGG_Melanoma_Main_Pathway	-10.1302	-11.5359	0.00491031	0.00859378
reactome_Caspase_mediated_cleavage_of_cytoskeletal_proteins_Main_Pathway	-20.8894	-23.7026	0.00493175	0.00862615
reactome_Digestion_of_dietary_lipid_Main_Pathway	-27.2047	-24.5042	0.00495328	0.00865862
reactome_RSK_activation_Main_Pathway	-9.78141	-11.5589	0.00496047	0.00866602
NCI_Endothelins_Main_Pathway	-17.2246	-18.775	0.00499296	0.00871758
biocarta_adp_ribosylation_factor_Main_Pathway	-5.58208	-7.08061	0.0050002	0.00872502
NCI_CDC42_signaling_events_Pathway__regulation_of_filopodium_assembly_	-1.91544	4.31012	0.00513597	0.00895659
reactome_Nuclear_Receptor_transcription_Main_Pathway	-15.5002	-17.322	0.0051434	0.00896421
reactome_Fatty_acids_Main_Pathway	-6.9152	-2.14424	0.00516202	0.00899132
Role_of_Small_GTPases_in_G1_S_Transition	-6.32838	-3.8425	0.00520321	0.00905767
biocarta_activation_of_csk_by_camp_dependent_protein_kinase_inhibits_signaling_through_the_t_cell_receptor_Main_Pathway	-7.74446	-4.88485	0.00536709	0.00933739
biocarta_melanocyte_development_and_pigmentation_Main_Pathway	-14.709	-15.2076	0.00537482	0.00934529
NCI_Syndecan_1_mediated_signaling_events_Pathway__Tumor_Cell_Invasion_	7.5854	1.10796	0.00542534	0.00942194
sphingosine_and_sphingosine_1_phosphate_metabolism	-6.11359	-1.74241	0.00542534	0.00942194
NCI_CXCR3_mediated_signaling_events_Pathway__chemotaxis_	11.5503	6.91778	0.0055039	0.0095527
reactome_Degradation_of_the_extracellular_matrix_Main_Pathway	10.3395	14.2176	0.0055595	0.00963778
reactome_Plasmalogen_biosynthesis_Main_Pathway	12.2182	16.4633	0.0055595	0.00963778
ERK_Signaling_Pathway_Translation	-12.3237	-8.69681	0.00558348	0.00967362
reactome_O_glycosylation_of_TSR_domain_containing_proteins_Main_Pathway	-16.4683	-19.3001	0.00563173	0.00975144
KEGG_Carbohydrate_digestion_and_absorption_Main_Pathway	1.46377	-2.68014	0.00563576	0.00975267
Ras_Pathway_Receptor_Endocytosis	-10.4444	-11.3535	0.00567222	0.00980996
NCI_p75_NTR_mediated_signaling_Pathway__activation_of_caspase_activity_	-14.5905	-17.8202	0.00579528	0.0100169
reactome_IKK_complex_recruitment_mediated_by_RIP1_Main_Pathway	-4.65192	-1.71802	0.00581186	0.0100396
IL_2_Pathway_Apoptosis	-17.5358	-9.16542	0.00584934	0.0100984
reactome_NGF_independant_TRKA_activation_Main_Pathway	-34.5401	-41.4217	0.00587026	0.0101285
reactome_G_beta_gamma_signalling_through_PLC_beta_Main_Pathway	-9.88009	-12.3123	0.00600573	0.0103562
Chemokine_Pathway_Cell_Activation	-11.7218	-7.10724	0.00602715	0.010387
reactome_Scavenging_by_Class_F_Receptors_Main_Pathway	-13.7945	-10.0039	0.00610483	0.0105147
KEGG_Chemokine_signaling_Main_Pathway	4.2353	0.480057	0.0062054	0.0106816
biocarta_il12_and_stat4_dependent_signaling_pathway_in_th1_development_Main_Pathway	-5.78251	-0.318728	0.00622305	0.0107057
Estrogen_Pathway	-10.1849	-10.826	0.00625847	0.0107603
NCI_RhoA_signaling_Pathway__Golgi_organization_	9.60527	13.0713	0.00631641	0.0108536
NCI_HIF_2_alpha_transcription_factor_network_Main_Pathway	-7.29816	-8.47441	0.00638387	0.010963
Ephrin_mediated_Signaling_Events_During_Cell_Adhesion	-10.9238	-12.7701	0.0064794	0.0111206
KEGG_Arrhythmogenic_right_ventricular_cardiomyopathy_ARVC__Main_Pathway	-5.48855	-9.71354	0.00661811	0.0113453
NCI_VEGF_and_VEGFR_signaling_network_Main_Pathway	-23.168	-27.2982	0.00661811	0.0113453
reactome_Apoptotic_cleavage_of_cellular_proteins_Main_Pathway	-5.68496	-2.57502	0.00675472	0.0115727
NCI_TCR_signaling_in_naive_CD8_T_cells_Pathway__Pathway_regulation_of_survival_gene_product_expression_via_AKT1_	5.61473	2.05938	0.00685522	0.0117381
Gamma_Aminobutyric_Acid_A_Receptor_Pathway	-18.3441	-12.4982	0.00688418	0.0117808
SPP1_Pathway_in_Osteoclasts	1.46289	-0.779781	0.00697173	0.0119236
reactome_Triglyceride_Biosynthesis_Main_Pathway	-8.37035	-4.1879	0.00703558	0.0120258
reactome_Transferrin_endocytosis_and_recycling_Main_Pathway	-4.87859	-0.0376441	0.00704051	0.0120272
KEGG_Glycosaminoglycan_degradation_Main_Pathway	-7.55878	-8.84778	0.00709498	0.0121132
KEGG_Antigen_processing_and_presentation_Main_Pathway	-0.258368	-4.71118	0.00712485	0.0121571
KEGG_Inflammatory_bowel_disease_IBD__Main_Pathway	-0.0571208	-8.12606	0.00718995	0.012261
biocarta_nfat_and_hypertrophy_of_the_heart__Main_Pathway	-11.5368	-12.8878	0.00721009	0.0122882
reactome_Thrombin_signalling_through_proteinase_activated_receptors_PARs__Main_Pathway	-10.7361	-13.4885	0.00722018	0.0122982
Akt_Signaling_Pathway	-3.261	-5.15167	0.00729625	0.0124206
NCI_Stabilization_and_expansion_of_the_E_cadherin_adherens_junction_Pathway__Wnt_receptor_signaling_pathway_	8.034	8.58133	0.00746613	0.0127024
reactome_Signaling_by_SCF_KIT_Main_Pathway	-0.382383	-2.27224	0.00747134	0.0127039
pyrimidine_ribonucleosides_degradation	-16.4442	-21.4878	0.00748696	0.0127231
NCI_CXCR3_mediated_signaling_events_Pathway__actin_polymerization_or_depolymerization_	18.7024	12.5834	0.00758663	0.012882
reactome_Alpha_defensins_Main_Pathway	2.80179	-1.26838	0.00758927	0.012882
alanine_biosynthesis_or_degradation	-24.2406	-11.828	0.00759719	0.0128879
biocarta_multi_step_regulation_of_transcription_by_pitx2_Main_Pathway	-0.520487	1.36903	0.00760776	0.0128984
cAMP_Pathway_Lipolysis	-7.92741	-10.7337	0.00782743	0.0132555
KEGG_Glutathione_metabolism_Main_Pathway	-12.9299	-8.47945	0.00782743	0.0132555
biocarta_role_of_erk5_in_neuronal_survival_Pathway__positive_regulation_of_axon_extension_	-13.7387	-14.3426	0.00783286	0.013257
biocarta_rac1_cell_motility_signaling_Pathway__actin_filament_organization_	1.2202	3.29532	0.00792566	0.0134063
KEGG_Cyanoamino_acid_metabolism_Main_Pathway	-18.2905	-11.4892	0.00796415	0.0134637
biocarta_rho_cell_motility_signaling_Pathway__focal_adhesion_formation_	-9.71389	-10.9613	0.00812542	0.0137284
Chemotaxis_Driven_by_CCL2	-4.82699	-6.74549	0.00815915	0.0137774
NCI_FoxO_family_signaling_Main_Pathway	-4.92141	-5.66569	0.00818171	0.0138075
KEGG_mTOR_signaling_Main_Pathway	1.9049	0.741953	0.00818736	0.0138091
Erythropoietin_Pathway_BCLXL_Gene_Expression_via_STAT5B	-15.0391	-11.9651	0.00820432	0.0138297
KEGG_Amoebiasis_Main_Pathway	14.1133	2.36486	0.0082839	0.0139558
IP3_Pathway	-13.2197	-14.8705	0.00831822	0.0140056
PAK_Pathway	-5.6291	-7.08636	0.00832395	0.0140072
reactome_Regulation_of_gene_expression_in_endocrine_committed_NEUROG3_progenitor_cells_Main_Pathway	-3.56024	-1.06033	0.00838129	0.0140956
NCI_CXCR3_mediated_signaling_events_Pathway__cell_proliferation_	4.95258	1.63885	0.0085151	0.0143124
KEGG_Epstein_Barr_virus_infection_Main_Pathway	-8.28445	-9.04459	0.00860327	0.0144523
Erythropoietin_Pathway	-9.10558	-9.97216	0.0087221	0.0146435
NCI_RAC1_signaling_Pathway__lamellipodium_assembly_	-0.142781	-2.40099	0.00885452	0.0148573
dermatan_sulfate_degradation__metazoa_	-9.27344	-10.7393	0.00888486	0.0148997
reactome_SEMA3A_Plexin_repulsion_signaling_by_inhibiting_Integrin_adhesion_Main_Pathway	-18.6822	-20.8967	0.00901331	0.0151065
KEGG_Regulation_of_actin_cytoskeleton_Main_Pathway	2.38087	3.36137	0.00914343	0.0153158
X_alpha__tocopherol_degradation	-13.5376	4.27595	0.00932818	0.0156163
reactome_Activation_of_BID_and_translocation_to_mitochondria_Main_Pathway	8.79194	13.2437	0.00950508	0.0159034
reactome_formation_of_the_beta_catenin_TCF_transactivating_complex_Main_Pathway	-3.15909	-1.57436	0.00985274	0.0164756
NAD_phosphorylation_and_dephosphorylation	-12.2564	-7.1336	0.00989949	0.0165444
KEGG_Natural_killer_cell_mediated_cytotoxicity_Main_Pathway	0.392599	-1.45485	0.00997336	0.0166583
ATM_Pathway_Checkpoint_Activation	-2.87339	1.03998	0.0100953	0.0168524
Chemokine_Pathway_Internalization_Degradation_Recycling	-15.2881	-16.5639	0.0101158	0.0168769
reactome_G_protein_activation_Main_Pathway	-11.9041	-13.96	0.0101979	0.0170043
NCI_CXCR3_mediated_signaling_events_Pathway__cell_adhesion_	12.458	6.97403	0.0102186	0.017029
MAPK_Family_Pathway_Chromatin_Remodelling	-7.76139	-7.99133	0.010253	0.0170767
NCI_TGF_beta_receptor_signaling_Main_Pathway	-1.56424	-0.282268	0.010399	0.01731
NCI_Signaling_events_mediated_by_HDAC_Class_III_Pathway__muscle_cell_differentiation_	-10.3957	-10.6301	0.0105326	0.0175224
KEGG_Galactose_metabolism_Main_Pathway	-2.70439	1.66939	0.0105397	0.0175242
reactome_Signaling_by_EGFR_Main_Pathway	11.3885	13.9285	0.0106463	0.0176915
GPCR_Pathway	-13.3029	-14.2449	0.0106535	0.0176933
reactome_NGF_processing_Main_Pathway	-28.9951	-33.2376	0.0107323	0.0178142
reactome_Beta_catenin_phosphorylation_cascade_Main_Pathway	-8.90003	-6.45445	0.0107467	0.017828
BRCA1_Pathway_Nucleotide_Excission_Repair	4.2875	9.89995	0.0107611	0.0178418
biocarta_sprouty_regulation_of_tyrosine_kinase_signals_Main_Pathway	-6.43045	-4.56517	0.01079	0.0178795
NCI_Stabilization_and_expansion_of_the_E_cadherin_adherens_junction_Main_Pathway	-6.55655	-8.39959	0.0107972	0.0178814
NCI_CD40_CD40L_signaling_Pathway__proteasomal_ubiquitin_dependent_protein_catabolic_process_	-5.53814	-2.33328	0.0108334	0.0179312
mTOR_Pathway_Lipid_Synthesis	-14.1107	-15.2939	0.0108407	0.0179331
NCI_VEGFR3_signaling_in_lymphatic_endothelium_Pathway__DNA_mediated_transformation_	-25.2496	-27.4214	0.0108625	0.017959
citrulline_nitric_oxide_cycle	-38.3457	-28.3973	0.0109281	0.0180572
NCI_Trk_receptor_signaling_mediated_by_the_MAPK_Pathway__neuron_projection_morphogenesis_	-12.5252	-13.4453	0.0110087	0.0181803
KEGG_Taste_transduction_Main_Pathway	-4.82343	-7.34573	0.0111716	0.0184285
reactome_SHC1_events_in_EGFR_signaling_Main_Pathway	-4.37075	-0.793189	0.0111716	0.0184285
KEGG_Sphingolipid_metabolism_Main_Pathway	-4.98537	-1.26825	0.0111866	0.0184427
lipoxin_biosynthesis	-0.0484118	-9.91613	0.0115077	0.0189615
biocarta_role_of_erk5_in_neuronal_survival_Pathway__cell_survival_	-9.43627	-9.87845	0.0115269	0.0189824
NCI_Arf6_trafficking_events_Pathway__clathrin_coat_assembly_	2.21451	3.29152	0.0115652	0.0190349
NCI_Caspase_Cascade_in_Apoptosis_Pathway__apoptotic_nuclear_changes_	6.01359	8.26196	0.0115806	0.0190495
NCI_EPHA_forward_signaling_Pathway__proteasomal_ubiquitin_dependent_protein_catabolic_process_	-8.31403	-11.0006	0.0116037	0.0190768
reactome_Adenosine_P1_receptors_Main_Pathway	-10.7032	-1.55395	0.0116114	0.0190787
reactome_CS_DS_degradation_Main_Pathway	-12.1195	-15.2444	0.0116423	0.0191188
KEGG_Amino_sugar_and_nucleotide_sugar_metabolism_Main_Pathway	-0.397721	2.93849	0.0116501	0.0191207
KEGG_Ras_signaling_Main_Pathway	-9.71821	-10.6002	0.0116578	0.0191227
MAPK_Family_Pathway_Gene_Expression_via_ATF2_JUN_ELK1_NFKB2_CREB3	-8.23529	-7.83987	0.0116966	0.0191755
biocarta_agrin_in_postsynaptic_differentiation_Main_Pathway	-15.9035	-17.1642	0.0117043	0.0191775
reactome_Activation_of_C3_and_C5_Main_Pathway	11.8373	4.21371	0.0117588	0.019256
STAT3_Pathway	5.27403	1.81287	0.01179	0.0192964
reactome_Fatty_Acids_bound_to_GPR40_FFAR1_regulate_insulin_secretion_Main_Pathway	-15.9989	-18.9736	0.0118214	0.0193368
reactome_Common_Pathway_Main_Pathway	-1.27037	-7.26585	0.0118606	0.0193902
biocarta_induction_of_apoptosis_through_dr3_and_dr4_5_death_receptors_Pathway__Pathway_degradation_of_CASP3_CASP10_CASP10_	-0.666997	-2.57111	0.0119394	0.0194973
reactome_PKA_activation_in_glucagon_signalling_Main_Pathway	-18.4563	-21.3842	0.0119394	0.0194973
glycogen_biosynthesis	-4.93829	-0.354954	0.0122513	0.0199955
PPAR_Pathway_Adipocyte_Differentiation_Glucose_Homeostasis_and_Macrophage_Function	-17.112	-18.8112	0.0122756	0.0200239
NCI_ErbB2_ErbB3_signaling_events_Pathway__activation_of_caspase_activity_	-4.59151	-6.1081	0.0123487	0.020132
reactome_FasL_CD95L_signaling_Main_Pathway	10.2399	5.47783	0.0123895	0.0201873
reactome_HS_GAG_degradation_Main_Pathway	-9.36739	-13.3733	0.0124386	0.020256
reactome_Signaling_by_constitutively_active_EGFR_Main_Pathway	-8.3669	-5.96825	0.0127201	0.0207029
reactome_Interconversion_of_polyamines_Main_Pathway	-16.1838	-8.95544	0.0127285	0.020705
KEGG_Vitamin_digestion_and_absorption_Main_Pathway	-9.83547	-5.68669	0.0127956	0.0208026
reactome_Signaling_by_ERBB2_Main_Pathway	-18.6112	-15.0747	0.0128124	0.0208184
NCI_FAS_CD95_signaling_Pathway__necroptosis_	7.63996	3.47455	0.0128715	0.0209027
TYROBP_Signaling_in_Natural_Killer_Cells	-1.6017	-3.80381	0.0129732	0.0210563
biocarta_b_cell_survival_Main_Pathway	3.66907	1.6593	0.0130244	0.0211159
NCI_IFN_gamma_Main_Pathway	-10.7216	-11.9908	0.0130244	0.0211159
reactome_Termination_of_O_glycan_biosynthesis_Main_Pathway	-5.19593	-0.211015	0.0130671	0.0211735
biocarta_multiple_antiapoptotic_pathways_from_igf_1r_signaling_lead_to_bad_phosphorylation_Pathway__apoptosis_	-22.2921	-23.7476	0.0130843	0.0211896
biocarta_ca_calmodulin_dependent_protein_kinase_activation_Main_Pathway	-22.1225	-22.5337	0.013153	0.0212891
reactome_CREB_phosphorylation_through_the_activation_of_Ras_Main_Pathway	-16.7975	-18.413	0.0132481	0.0214311
oxidative_ethanol_degradation_III	-12.7715	-15.6958	0.0133525	0.0215881
reactome_Aflatoxin_activation_and_detoxification_Main_Pathway	-11.5307	-9.78103	0.0135045	0.0218219
reactome_Interferon_gamma_signaling_Main_Pathway	-15.3147	-10.7369	0.0135634	0.0219049
reactome_Neurofascin_interactions_Main_Pathway	-19.4743	-21.5758	0.0136789	0.0220793
NCI_Signaling_events_mediated_by_Hepatocyte_Growth_Factor_Receptor_c_Met__Main_Pathway	-6.40338	-6.84862	0.0137683	0.0222114
reactome_Glucagon_like_Peptide_1_GLP1_regulates_insulin_secretion_Main_Pathway	-13.2096	-15.1505	0.0138583	0.0223442
reactome_FGFR1c_ligand_binding_and_activation_Main_Pathway	-7.48812	-10.2282	0.0138673	0.0223464
IL_10_Pathway_Translational_Modulation	-4.32625	-6.62809	0.0139942	0.0225385
reactome_The_fatty_acid_cycling_model_Main_Pathway	4.06138	11.0877	0.0140306	0.0225847
reactome_DARPP_32_events_Main_Pathway	-13.0761	-13.3186	0.0140489	0.0226017
Erythropoietin_Pathway_Cell_Survival	-12.7649	-13.3795	0.0141129	0.0226922
putrescine_degradation_III	-11.6951	-15.1738	0.0141404	0.022724
reactome_Regulated_proteolysis_of_p75NTR_Main_Pathway	-2.73264	-3.63099	0.0142787	0.0229337
reactome_RAF_activation_Main_Pathway	-1.70588	1.63634	0.0145873	0.0234164
KEGG_cAMP_signaling_Main_Pathway	-7.41776	-8.09574	0.0146251	0.0234642
NCI_Regulation_of_CDC42_activity_Main_Pathway	-8.35198	-9.10571	0.0147009	0.023573
reactome_Sema4D_mediated_inhibition_of_cell_attachment_and_migration_Main_Pathway	-12.4615	-8.81068	0.0148249	0.0237588
glutathione_redox_reactions_I	-7.28692	-9.21871	0.0149306	0.0239019
X4_hydroxyproline_degradation	-11.0797	-3.9509	0.0149306	0.0239019
biocarta_epo_signaling_Main_Pathway	-13.8108	-14.7536	0.0149691	0.0239506
biocarta_regulation_of_spermatogenesis_by_crem_Main_Pathway	-15.2922	-10.6198	0.0150854	0.0241234
Notch_Signaling_Pathway_gamma_Secretase	2.72405	2.21236	0.0152024	0.0242974
WNT_Pathway_PKC_Pathway	-13.3181	-14.8821	0.0153006	0.0244409
EGF_Pathway_Cytoskeleton_Regulation	1.15589	-3.79554	0.0154191	0.0246168
reactome_Vasopressin_regulates_renal_water_homeostasis_via_Aquaporins_Main_Pathway	-15.0491	-17.5541	0.0156285	0.0249374
reactome_Transport_and_synthesis_of_PAPS_Main_Pathway	1.93054	6.57127	0.0156486	0.0249559
UDP_D_xylose_and_UDP_D_glucuronate_biosynthesis	6.70566	10.7836	0.015719	0.0250545
NCI_Signaling_events_mediated_by_focal_adhesion_kinase_Pathway__apoptosis_	-3.89036	1.92736	0.0157291	0.0250569
reactome_Prostacyclin_signalling_through_prostacyclin_receptor_Main_Pathway	-11.8094	-14.0755	0.0157492	0.0250755
NCI_ErbB4_signaling_events_Pathway__apoptosis_	-16.4646	-17.7476	0.0157796	0.0251101
reactome_mitochondrial_fatty_acid_beta_oxidation_of_unsaturated_fatty_acids_Main_Pathway	-20.8573	-14.3991	0.0159523	0.0253712
NCI_ErbB2_ErbB3_signaling_events_Pathway__apoptosis_	3.18583	1.00634	0.0160034	0.0254387
NCI_Neurotrophic_factor_mediated_Trk_receptor_signaling_Main_Pathway	-9.66908	-11.3163	0.0160856	0.0255553
reactome_Amyloids_Main_Pathway	-4.75754	-6.49913	0.0160958	0.0255578
reactome_Activation_of_G_protein_gated_Potassium_channels_Main_Pathway	-9.95355	-12.6618	0.0162301	0.0257571
NCI_FAS_CD95_signaling_Main_Pathway	-0.160455	-0.292964	0.0163968	0.0260074
NCI_BCR_signaling_Pathway__ubiquitin_dependent_protein_catabolic_process_	-4.0575	-6.09243	0.0167452	0.026517
NCI_ErbB1_downstream_signaling_Pathway__ruffle_organization_	3.01087	0.507739	0.0167452	0.026517
reactome_Inflammasomes_Main_Pathway	-12.7117	-16.4686	0.0167345	0.026517
FLT3_Signaling_Pathway_Transcription_via_ELK3_MAPK12_CREB3_STAT2	-10.8129	-10.6824	0.0167558	0.0265195
reactome_Abacavir_transmembrane_transport_Main_Pathway	-22.3506	-15.1463	0.0168413	0.0266404
phenylalanine_degradationtyrosine_biosynthesis	-8.2925	4.06476	0.0169076	0.0267308
thiamin_salvage_III	7.07377	4.32312	0.0170188	0.0268921
NCI_BCR_signaling_Pathway__cell_survival_	19.6211	16.083	0.0172089	0.0271778
NCI_TNF_receptor_signaling_pathway__Pathway__JNK_cascade_	-5.89981	-8.03436	0.0172526	0.0272322
NCI_CDC42_signaling_events_Pathway__neuron_projection_development_	2.77739	8.30497	0.0172855	0.0272693
biocarta_thrombin_signaling_and_protease_activated_receptors_Main_Pathway	-3.57406	-4.56538	0.0173403	0.0273264
reactome_Immunoregulatory_interactions_between_a_Lymphoid_and_a_non_Lymphoid_cell_v1	13.1249	6.98445	0.0173403	0.0273264
PAK_Pathway_Lamelliopodia_and_Filopodia_Outgrowth	-2.03355	-3.54363	0.0174837	0.0275375
biocarta_ceramide_signaling_Pathway__Pathway_protein_ubiquitination_of_CHUK_	-4.04871	-5.3592	0.0175058	0.0275576
KEGG_Primary_immunodeficiency_Main_Pathway	8.71172	5.03591	0.0176839	0.0278229
reactome_Regulation_of_AMPK_activity_via_LKB1_Main_Pathway	-9.68805	-8.2852	0.017796	0.0279842
reactome_Astrocytic_Glutamate_Glutamine_Uptake_And_Metabolism_Main_Pathway	11.1586	5.43652	0.0178974	0.0281286
pentose_phosphate_pathway_non_oxidative_branch	-1.73652	-3.45665	0.0179313	0.0281668
reactome_Crosslinking_of_collagen_fibrils_Main_Pathway	-6.87663	-10.8315	0.0180448	0.0283298
NCI_Signaling_events_mediated_by_VEGFR1_and_VEGFR2_Pathway__angiogenesis_	-8.55884	-9.47384	0.0181017	0.028404
biocarta_nf_kb_signaling_Main_Pathway	-2.6368	-6.56757	0.0183081	0.0287125
ErbB_Family_Pathway_Anti_Apoptosis	-2.11824	0.841607	0.0183543	0.0287694
NGF_Pathway	-10.5318	-10.3657	0.0185632	0.0290813
reactome_Metabolism_of_folate_and_pterines_Main_Pathway	-0.611428	3.36436	0.0187389	0.0293408
reactome_WNT5A_dependent_internalization_of_FZD2_FZD5_and_ROR2_Main_Pathway	-12.9762	-8.77345	0.0187859	0.0293988
KEGG_Adrenergic_signaling_in_cardiomyocytes_Main_Pathway	-16.4494	-18.3748	0.0188804	0.0294994
KEGG_Pantothenate_and_CoA_biosynthesis_Main_Pathway	3.90037	7.19135	0.0188686	0.0294994
NCI_LKB1_signaling_events_Pathway__establishment_of_cell_polarity_	-14.0389	-9.0242	0.0188804	0.0294994
reactome_Arachidonate_production_from_DAG_Main_Pathway	-18.8203	-20.5664	0.0189278	0.0295577
NCI_N_cadherin_signaling_events_Pathway__apoptosis_	-1.61986	-3.55012	0.0192385	0.0300268
NCI_Signaling_events_mediated_by_Stem_cell_factor_receptor_c_Kit__Pathway__cell_motility_	-7.8486	-9.13513	0.0192746	0.0300672
biocarta_rho_cell_motility_signaling_Pathway__actin_filament_polymerization_	0.196147	1.55202	0.0193108	0.0301076
KEGG_Transcriptional_misregulation_in_cancer_Main_Pathway	-1.91701	-2.92172	0.0193592	0.0301669
reactome_temp_Nuclear_Receptor_transcription_pathway	-13.5838	-14.6504	0.0193834	0.0301886
reactome_Na_Cl_dependent_neurotransmitter_transporters_Main_Pathway	-7.58273	-2.24668	0.0194197	0.0302291
NCI_Syndecan_1_mediated_signaling_events_Main_Pathway	6.82692	1.72155	0.0195048	0.0303455
KEGG_Systemic_lupus_erythematosus_Main_Pathway	8.56742	0.594325	0.0195414	0.0303862
tetrahydrobiopterin_de_novo_biosynthesis	-1.10463	4.08207	0.0195902	0.030446
NCI_Signaling_events_mediated_by_the_Hedgehog_family_Main_Pathway	-6.03724	-5.9752	0.0196637	0.030544
KEGG_Jak_STAT_signaling_Main_Pathway	-0.0845155	-1.79025	0.0196883	0.0305659
reactome_Platelet_Aggregation_Plug_Formation__Main_Pathway	-6.28476	-11.3524	0.0197002	0.0305682
biocarta_inhibition_of_matrix_metalloproteinases_Main_Pathway	-15.657	-18.3411	0.0197867	0.0306699
NCI_a6b1_and_a6b4_Integrin_signaling_Main_Pathway	-4.78425	-2.17063	0.0197867	0.0306699
biocarta_role_of_pi3k_subunit_p85_in_regulation_of_actin_organization_and_cell_migration_Main_Pathway	1.65469	0.165015	0.0199228	0.0308645
KEGG_Phenylalanine_metabolism_Main_Pathway	-14.0436	-9.79077	0.0200721	0.0310795
KEGG_GABAergic_synapse_Main_Pathway	2.83935	0.990031	0.0201096	0.0311211
reactome_MEK_activation_Main_Pathway	-7.84848	-3.61516	0.0201597	0.0311821
KEGG_Legionellosis_Main_Pathway	16.6406	5.83098	0.0201723	0.031185
reactome_Sodium_Proton_exchangers_Main_Pathway	-6.9377	0.458949	0.0202225	0.0312461
reactome_Regulation_of_IFNA_signaling_Main_Pathway	0.375808	-0.431066	0.0202351	0.0312491
NCI_Class_I_PI3K_signaling_events_Pathway__actin_cytoskeleton_reorganization_	-1.14749	-2.27275	0.0208208	0.0321367
reactome_Axonal_growth_stimulation_Main_Pathway	-24.717	-29.4333	0.0208466	0.0321596
CD40_Pathway_Gene_Expression_COX2_and_Prostaglandins_via_NFKB2	0.175432	2.19533	0.020989	0.0323622
reactome_Zinc_efflux_and_compartmentalization_by_the_SLC30_family_Main_Pathway	4.49784	9.16226	0.0212764	0.032788
reactome_Synthesis_of_Lipoxins_LX__Main_Pathway	0.380289	-5.202	0.021329	0.0328518
reactome_Synthesis_of_PA_Main_Pathway	-8.83443	-4.94619	0.0214743	0.0330582
lysine_degradation_I_saccharopine_pathway	-11.1864	-3.26326	0.0216337	0.0332861
reactome_Adrenoceptors_Main_Pathway	-40.593	-48.0253	0.021647	0.0332891
reactome_FCERI_mediated_NF_kB_activation_Main_Pathway	-3.85127	-5.53648	0.0217138	0.0333743
biocarta_erk_and_pi_3_kinase_are_necessary_for_collagen_binding_in_corneal_epithelia_Pathway__cell_matrix_adhesion_	12.6122	13.8811	0.0217406	0.0333979
NCI_ErbB4_signaling_events_Pathway__axon_guidance_	-16.2604	-19.4227	0.0218345	0.0335246
KEGG_Amyotrophic_lateral_sclerosis_ALS__Main_Pathway	15.3701	16.4537	0.0221047	0.0339216
reactome_p75NTR_recruits_signalling_complexes_Main_Pathway	-10.49	-7.06176	0.0221863	0.0340291
D_imyoi_inositol_145_trisphosphate_degradation	-16.4213	-12.3782	0.0222545	0.034098
reactome_WNT_ligand_biogenesis_and_trafficking_Main_Pathway	-10.798	-7.24382	0.022419	0.034332
cAMP_Pathway_Metabolic_Energy	-8.12048	-9.59965	0.0227372	0.0348011
reactome_Heme_biosynthesis_Main_Pathway	-12.4173	-5.7766	0.0232431	0.0355569
MAPK_Family_Pathway_Cytoskeleton	-19.2302	-14.0618	0.0232715	0.0355818
phospholipases	-10.9816	-6.98319	0.0234282	0.0358026
the_visual_cycle_I_vertebrates	-5.27331	-0.362469	0.0234568	0.0358276
reactome_Phosphate_bond_hydrolysis_by_NUDT_proteins_Main_Pathway	5.3356	8.70021	0.0235715	0.035984
ILK_Signaling_Pathway_Actin_Polymerization_Cytoskeletal_Reorganization	-13.9075	-16.3085	0.0236578	0.0360969
TRAF_Pathway	1.06583	-0.467734	0.0238167	0.0363205
reactome_Thromboxane_signalling_through_TP_receptor_Main_Pathway	-12.0662	-14.4707	0.0238457	0.0363458
reactome_FMO_oxidizes_nucleophiles_Main_Pathway	-15.8889	-23.0918	0.0238591	0.0363473
biocarta_mechanisms_of_transcriptional_repression_by_dna_methylation_Main_Pathway	-8.48487	-6.17437	0.0239184	0.0363997
NCI_p73_transcription_factor_network_Main_Pathway	-4.78863	-2.71056	0.0239184	0.0363997
reactome_Serotonin_receptors_Main_Pathway	-8.44573	0.377653	0.0241447	0.036725
heparan_sulfate_biosynthesis	-8.99111	-5.4844	0.0244026	0.037098
biocarta_role_of_egf_receptor_transactivation_by_gpcrs_in_cardiac_hypertrophy_Main_Pathway	-12.3704	-13.6386	0.0245212	0.037259
NCI_Glypican_1_network_Pathway__BMP_signaling_pathway_	-18.0337	-14.8433	0.0246255	0.037398
reactome_Glycogen_synthesis_Main_Pathway	-11.7503	-6.91519	0.0246702	0.0374466
reactome_TRP_channels_Main_Pathway	-8.56714	-5.04901	0.0247001	0.0374725
reactome_Chondroitin_sulfate_biosynthesis_Main_Pathway	-8.3862	-11.0851	0.0249103	0.0377718
reactome_Classical_Kir_channels_Main_Pathway	-22.8684	-11.9831	0.0250462	0.0379583
creatine_biosynthesis	-32.6309	-24.2562	0.0251372	0.0380764
FCGR3A_mediated_phagocytosis	18.7568	13.5385	0.0254579	0.0385422
reactome_ARMS_mediated_activation_Main_Pathway	-19.3678	-21.7178	0.0254732	0.0385455
reactome_Cleavage_of_the_damaged_purine_Main_Pathway	-24.449	-15.1319	0.0256118	0.0387352
p53_Signaling_Pathway_Gene_Expression_DNA_Replication_and_Repair_via_TP53	-1.83719	-2.45794	0.02572	0.0388788
reactome_Synthesis_of_PIPs_at_the_plasma_membrane_Main_Pathway	-6.48278	-6.65446	0.0258598	0.0390698
Akt_Signaling_Pathway_NFAT_degradation	-5.1499	-2.98141	0.0259377	0.0391674
reactome_Adenylate_cyclase_activating_Main_Pathway	-27.9876	-30.6529	0.0265843	0.040123
NCI_Urokinase_type_plasminogen_activator_uPA_and_uPAR_mediated_signaling_Main_Pathway	3.03755	-2.00168	0.0268725	0.0405372
biocarta_aspirin_blocks_signaling_pathway_involved_in_platelet_activation_Main_Pathway	-9.2643	-9.73459	0.027131	0.040906
reactome_Negative_regulation_of_the_PI3K_AKT_network_Main_Pathway	-10.1791	-10.0485	0.0275556	0.0415248
NCI_Signaling_events_mediated_by_TCPTP_Pathway__G1_S_transition_of_mitotic_cell_cycle_	8.84552	11.0935	0.0278363	0.0419262
NCI_HIV_1_Nef_Negative_effector_of_Fas_and_TNF_alpha_Pathway__protein_ubiquitination_	-4.05327	-5.31448	0.0279193	0.0420297
Ras_Pathway_Apoptosis	-8.42314	-8.59732	0.0280025	0.0421333
biocarta_rac1_cell_motility_signaling_Main_Pathway	-1.14368	0.41601	0.0280359	0.0421402
NCI_Signaling_events_mediated_by_VEGFR1_and_VEGFR2_Pathway__stress_fiber_assembly_	-19.098	-21.0891	0.0280359	0.0421402
biocarta_hiv_1_nef_negative_effector_of_fas_and_tnf_Pathway__Pathway_protein_ubiquitination_of_CHUK_	-2.94427	-4.5997	0.0284389	0.042724
NCI_Fc_epsilon_receptor_I_signaling_in_mast_cells_Main_Pathway	8.246	9.51336	0.0291043	0.0437012
reactome_Gap_junction_degradation_Main_Pathway	-11.7572	-8.77386	0.0292079	0.0438343
NCI_Arf6_trafficking_events_Main_Pathway	-4.81948	-5.54053	0.0292252	0.0438377
RANK_Signaling_in_Osteoclasts_Pathway_Inhibition_of_Death	-6.64779	-7.05132	0.0293638	0.0440232
KEGG_Glioma_Main_Pathway	-12.4191	-13.4178	0.0296428	0.0444187
biocarta_ifn_alpha_signaling_Main_Pathway	2.93125	0.792018	0.0300301	0.044976
reactome_Synthesis_of_16_20_hydroxyeicosatetraenoic_acids_HETE__Main_Pathway	-19.0568	-17.2625	0.030101	0.0450591
biocarta_t_cell_receptor_signaling_Pathway__Pathway_protein_ubiquitination_of_PRKCA_	-6.87577	-11.1699	0.030261	0.0452755
NCI_BCR_signaling_Pathway__cytokine_secretion_	-6.13296	-7.63856	0.0302967	0.0453057
NCI_Ephrin_B_reverse_signaling_Pathway__endothelial_cell_proliferation_	-15.9663	-10.323	0.0303502	0.0453627
biocarta_activation_of_camp_dependent_protein_kinase_pka_Main_Pathway	-3.54658	-5.63169	0.0304755	0.0455035
KEGG_beta_Alanine_metabolism_Main_Pathway	-12.768	-8.65355	0.0304755	0.0455035
CCR3_Pathway_in_Eosinophils	-5.18397	-6.52296	0.0306192	0.0456948
KEGG_Collecting_duct_acid_secretion_Main_Pathway	-9.76573	-5.02139	0.0306733	0.0457521
reactome_Regulation_of_IFNG_signaling_Main_Pathway	0.221696	-1.97456	0.0307455	0.0458364
NCI_Trk_receptor_signaling_mediated_by_PI3K_and_PLC_gamma_Pathway__regulation_of_long_term_neuronal_synaptic_plasticity_	-18.9489	-15.9214	0.0309266	0.0460725
reactome_Vasopressin_like_receptors_Main_Pathway	-17.985	-21.4514	0.0309353	0.0460725
NCI_LKB1_signaling_events_Pathway__chromatin_remodeling_	-36.5033	-39.8938	0.0312366	0.0464975
biocarta_ctcf_first_multivalent_nuclear_factor_Main_Pathway	-4.60413	-5.66979	0.0313834	0.0466923
IP3_Pathway_Gene_Expression_via_CREB3_NFATC2_MEF2D	-13.5745	-13.6393	0.0318645	0.0473841
KEGG_Calcium_signaling_Main_Pathway	-14.5112	-16.4417	0.0321638	0.0478049
biocarta_trka_receptor_signaling_Main_Pathway	-15.4485	-16.5323	0.032239	0.0478923
NCI_Ephrin_A_reverse_signaling_Pathway__MAPKKK_cascade_	-19.2007	-26.6706	0.0324177	0.0481334
NCI_ErbB1_downstream_signaling_Pathway__tight_junction_assembly_	-15.4207	-11.9594	0.0325223	0.0482642
NCI_ErbB4_signaling_events_Pathway__cell_proliferation_	-14.4302	-17.484	0.0327886	0.0486101
reactome_Miscellaneous_substrates_Main_Pathway	-4.1693	0.0495369	0.0327886	0.0486101
NCI_Signaling_events_mediated_by_TCPTP_Pathway__macrophage_differentiation_	8.63185	6.04975	0.0328842	0.0487272
NCI_Alpha9_beta1_integrin_signaling_events_Main_Pathway	2.82063	-0.858412	0.0333075	0.0493295
D_glucuronate_degradation	-32.5331	-21.702	0.0334044	0.0494479
